# Supplementary material for: Increase in Male Reproductive Success and Female Reproductive Investment in Invasive Populations of the Harlequin Ladybird Harmonia axyridis
Source: PLoS One. 2013 Oct 18;8(10):e77083. doi: 10.1371/journal.pone.0077083 (PMC3799855; doi:10.1371/journal.pone.0077083)
Supplement: Dataset S1 — Experimental data used in this study. This spreadsheet contains the results of the copulation experiments as well as the paternity assignment obtained from microsatellite genotypes. (ODS) [file pone.0077083.s004.ods]

## Sheet: ReadMe
This is the dataset used in "Increase in Increase in male reproductive success and female reproductive investment in invasive populations of the harlequin ladybird Harmonia axyridis"
1) families
Holds the data relative to the "families" from which are originated the individuals used for the texperiment.
Columns:
fam Name of the family: First letter of the population used and unique number.
pop Sampling population: beijing (China), fuchu (Japan),
hungary (EU), quebec (Canada, North america), saf (South Africa).
status Population's invasion status: native = native area, invasive = invasion area.
2) parents
Holds the data relative to the adult beetles used.
Columns:
Generic columns:
id Individual's (unic) identifiant: <family code> (small cases) <sex> ("m" or "f") <unic number>
fam family code (key used for afiliation the data relative to the family.
sex sex, coded "m" or "f"
size proxy for the individual's size: Elytra suture length in mm.
morph color porph: "black" for melanic and "red" for non melanic.
Female conumns:
laylag Lag in laying eggs: number of days between the males's removal and the first day eggs laid.
(Precision: 3 days).
mean_fec Female's mean fecundity
Each female has been followed ca 23 days after its first egg.
Male columns:
dam ID of the female of the box.
mark Marking maint color used to differenciate the males (randomized at the start of the experiment).
type Relative type of male to the female. This correspnd to a discrete proxy for genetic distance.
Can take the following values: "brother" Full sib of the female;
"intra.pop" same pop as the female but non related;
"inter.pop" different pop than the female's but same invasion status;
"inter.stat" opposite invasion status.
mating BOOLEAN Was the male the first to mate with the female?
Misc. columns.
comm comments:
> "nv male" : after the experiment, a new male was proposed to the female to chesk the sex of the female, but no mating was observed.
> "acc" after the experiment, a new male was proposed to the female to chesk the sex of the female, followed by mating.
> "morte" The individual died before the end of the experiment.
3) clutches
Eggs clucthces table
id Unique ID for the clutch: <mother ID> <"c"> <unic tag>
Clutches with no hatched and sequenced larva have a unic number strating with "0".
mother ID of the mother
date DATE Day of laying. Format AAAA-MM-DD for R compatibility
eggs NUMERICAL Number of eggs produced on this day.
kept NUMERICAL Number of eggs kept for hatching (Only one clutch kept).
hatch NUMERICAL Number of hatching eggs whithin the one kept.
nb NUMERICAL Number of clutches kept for sequencing.
4) larvae
Sequenced larva table
id Unique ID : <Clutch ID> <"l"> <Larva number>
mother_pop Population of origin of the mother
clutche Clutch ID (key for accessing data)
dad_type type of male assigned as father by the PROBMAX software. Used to get the father ID.
method Comments relative to PROBMAX use:
> RAS Everything's OK
> 1-3 Number of errors allowed to assign a father for sure.
> 100-999 Null allele number.
> other: ex: "pop" -> could be fathered by the "intra.pop" male instead.
fam Mother's family ID. Used to check for possible errors.

## Sheet: families
fam	pop	status
B10	beijing	native
B11	beijing	native
B15	beijing	native
B18	beijing	native
B19	beijing	native
B20	beijing	native
B22	beijing	native
B13	beijing	native
B26	beijing	native
B27	beijing	native
B28	beijing	native
B31	beijing	native
B33	beijing	native
B36	beijing	native
B37	beijing	native
B3	beijing	native
B40	beijing	native
B41	beijing	native
B5	beijing	native
B9	beijing	native
F11	fuchu	native
F13	fuchu	native
F16	fuchu	native
F21	fuchu	native
F22	fuchu	native
F23	fuchu	native
F24	fuchu	native
F26	fuchu	native
F27	fuchu	native
F30	fuchu	native
F31	fuchu	native
F33	fuchu	native
F35	fuchu	native
F36	fuchu	native
F37	fuchu	native
F38	fuchu	native
F39	fuchu	native
F3	fuchu	native
F4	fuchu	native
F6	fuchu	native
F9	fuchu	native
H10	hungary	invasive
H12	hungary	invasive
H13	hungary	invasive
H15	hungary	invasive
H16	hungary	invasive
H17	hungary	invasive
H18	hungary	invasive
H1	hungary	invasive
H21	hungary	invasive
H25	hungary	invasive
H27	hungary	invasive
H28	hungary	invasive
H29	hungary	invasive
H2	hungary	invasive
H31	hungary	invasive
H32	hungary	invasive
H33	hungary	invasive
H34	hungary	invasive
H36	hungary	invasive
H38	hungary	invasive
H39	hungary	invasive
H3	hungary	invasive
H41	hungary	invasive
H5	hungary	invasive
H8	hungary	invasive
Q11	quebec	invasive
Q14	quebec	invasive
Q15	quebec	invasive
Q16	quebec	invasive
Q1	quebec	invasive
Q20	quebec	invasive
Q22	quebec	invasive
Q24	quebec	invasive
Q27	quebec	invasive
Q28	quebec	invasive
Q29	quebec	invasive
Q2	quebec	invasive
Q5	quebec	invasive
Q6	quebec	invasive
Q7	quebec	invasive
Q8	quebec	invasive
Q9	quebec	invasive
S10	saf	invasive
S11	saf	invasive
S12	saf	invasive
S14	saf	invasive
S15	saf	invasive
S17	saf	invasive
S18	saf	invasive
S19	saf	invasive
S1	saf	invasive
S20	saf	invasive
S21	saf	invasive
S22	saf	invasive
S27	saf	invasive
S29	saf	invasive
S30	saf	invasive
S32	saf	invasive
S34	saf	invasive
S38	saf	invasive
S39	saf	invasive
S3	saf	invasive
S40	saf	invasive
S4	saf	invasive
S5	saf	invasive
S6	saf	invasive
S8	saf	invasive
S9	saf	invasive

## Sheet: parents
id_ad	fam	sex	morph	size	laylag	mean_fec	dam	mark	type	mating	comm
b10m5	B10	m	red	5.006	NA	NA	b10f1	Yellow	brother	0
b18m3	B18	m	red	5.002	NA	NA	b10f1	Blue	intra.pop	1
f31m1	F31	m	black	5.228	NA	NA	b10f1	White	inter.pop	0
h32m1	H32	m	red	4.91	NA	NA	b10f1	Green	inter.stat	0
b11m4	B11	m	black	4.829	NA	NA	b11f1	Green	brother	1
b3m3	B3	m	red	5.554	NA	NA	b11f1	White	intra.pop	0
f21m6	F21	m	black	5.028	NA	NA	b11f1	Yellow	inter.pop	0
h33m1	H33	m	red	4.907	NA	NA	b11f1	Blue	inter.stat	0
b15m3	B15	m	red	4.971	NA	NA	b15f1	Yellow	brother	0
b20m2	B20	m	red	4.55	NA	NA	b15f1	White	intra.pop	0
f33m1	F33	m	black	4.715	NA	NA	b15f1	Blue	inter.pop	0
s3m4	S3	m	red	5.142	NA	NA	b15f1	Green	inter.stat	1
b15m2	B15	m	red	4.865	NA	NA	b15f2	White	brother	0
b37m2	B37	m	red	5.124	NA	NA	b15f2	Green	intra.pop	0
f26m2	F26	m	red	5.001	NA	NA	b15f2	Blue	inter.pop	0
s14m4	S14	m	red	5.266	NA	NA	b15f2	Yellow	inter.stat	1
b18m4	B18	m	red	5.025	NA	NA	b18f1	Green	brother	1
b36m3	B36	m	red	NA	NA	NA	b18f1	Yellow	intra.pop	0
f27m3	F27	m	black	5.099	NA	NA	b18f1	Blue	inter.pop	0
q14m8	Q14	m	red	5.072	NA	NA	b18f1	White	inter.stat	0
b18m1	B18	m	red	NA	NA	NA	b18f2	Green	brother	NA
b40m2	B40	m	red	NA	NA	NA	b18f2	Yellow	intra.pop	NA
f16m1	F16	m	black	NA	NA	NA	b18f2	Blue	inter.pop	NA
s15m1	S15	m	red	NA	NA	NA	b18f2	White	inter.stat	NA
b19m2	B19	m	red	4.688	NA	NA	b19f1	Green	brother	0
b36m2	B36	m	red	5.386	NA	NA	b19f1	White	intra.pop	0
f39m1	F39	m	red	4.891	NA	NA	b19f1	Blue	inter.pop	1
s27m1	S27	m	red	5.104	NA	NA	b19f1	Yellow	inter.stat	0
b20m3	B20	m	red	4.721	NA	NA	b20f1	Green	brother	0
b9m5	B9	m	red	5.03	NA	NA	b20f1	Blue	intra.pop	1
f13m2	F13	m	black	4.505	NA	NA	b20f1	White	inter.pop	0
s30m4	S30	m	red	4.921	NA	NA	b20f1	Yellow	inter.stat	0
b10m2	B10	m	red	4.788	NA	NA	b20f2	Green	intra.pop	0
b20m4	B20	m	red	4.952	NA	NA	b20f2	Yellow	brother	0
f30m1	F30	m	red	5.253	NA	NA	b20f2	Blue	inter.pop	0
q14m2	Q14	m	red	5.085	NA	NA	b20f2	White	inter.stat	1
b19m1	B19	m	red	5.412	NA	NA	b22f1	Yellow	intra.pop	0
b22m2	B22	m	red	5.009	NA	NA	b22f1	Blue	brother	1
f38m1	F38	m	black	4.932	NA	NA	b22f1	Green	inter.pop	0
s22m1	S22	m	red	4.555	NA	NA	b22f1	White	inter.stat	0
b26m2	B26	m	red	4.926	NA	NA	b26f1	White	brother	0
b5m9	B5	m	red	5.185	NA	NA	b26f1	Green	intra.pop	1
f24m6	F24	m	red	5.255	NA	NA	b26f1	Yellow	inter.pop	0
q20m1	Q20	m	red	4.305	NA	NA	b26f1	Blue	inter.stat	0
b20m7	B20	m	red	4.937	NA	NA	b26f2	Yellow	intra.pop	0
b26m3	B26	m	red	4.719	NA	NA	b26f2	Green	brother	0
f3m1	F3	m	red	5.327	NA	NA	b26f2	White	inter.pop	0
h8m2	H8	m	red	5.66	NA	NA	b26f2	Blue	inter.stat	1
b18m2	B18	m	red	4.599	NA	NA	b27f1	Green	intra.pop	0
b27m2	B27	m	red	5.027	NA	NA	b27f1	Yellow	brother	0
f13m1	F13	m	black	5.166	NA	NA	b27f1	White	inter.pop	0
s4m1	S4	m	red	5.11	NA	NA	b27f1	Blue	inter.stat	1
b28m3	B28	m	red	4.449	NA	NA	b28f1	Blue	brother	0
b3m4	B3	m	red	4.927	NA	NA	b28f1	Yellow	intra.pop	1
f9m3	F9	m	black	5.087	NA	NA	b28f1	Green	inter.pop	0
s18m5	S18	m	red	4.921	NA	NA	b28f1	White	inter.stat	0
b33m6	B33	m	red	5.13	NA	NA	b33f1	White	brother	0
b41m2	B41	m	red	5.087	NA	NA	b33f1	Blue	intra.pop	0
f16m2	F16	m	red	5.2	NA	NA	b33f1	Green	inter.pop	0
h12m3	H12	m	red	5.031	NA	NA	b33f1	Yellow	inter.stat	1
b22m5	B22	m	red	5.027	NA	NA	b36f1	Green	intra.pop	0
b36m7	B36	m	black	4.773	NA	NA	b36f1	Yellow	brother	0
f23m1	F23	m	black	5.008	NA	NA	b36f1	White	inter.pop	0
h21m2	H21	m	red	5.371	NA	NA	b36f1	Blue	inter.stat	1
b15m7	B15	m	red	NA	NA	NA	b37f1	Blue	intra.pop	NA
b37m3	B37	m	red	NA	NA	NA	b37f1	Green	brother	NA
f26m1	F26	m	red	NA	NA	NA	b37f1	White	inter.pop	NA
s20m1	S20	m	red	NA	NA	NA	b37f1	Yellow	inter.stat	NA
b37m1	B37	m	red	4.89	NA	NA	b37f2	Green	brother	0
b41m7	B41	m	red	4.97	NA	NA	b37f2	Blue	intra.pop	1
f21m7	F21	m	black	5.331	NA	NA	b37f2	White	inter.pop	0
s40m1	S40	m	red	4.903	NA	NA	b37f2	Yellow	inter.stat	0
b26m7	B26	m	red	5.439	NA	NA	b3f1	Blue	intra.pop	0
b3m1	B3	m	red	5.337	NA	NA	b3f1	White	brother	1
f22m4	F22	m	black	5.541	NA	NA	b3f1	Green	inter.pop	0
h17m2	H17	m	red	5.304	NA	NA	b3f1	Yellow	inter.stat	0
b3m2	B3	m	red	5.281	NA	NA	b3f2	Yellow	brother	0
b41m6	B41	m	red	4.675	NA	NA	b3f2	Blue	intra.pop	0
f11m1	F11	m	black	5.245	NA	NA	b3f2	Green	inter.pop	1
s40m5	S40	m	red	5.528	NA	NA	b3f2	White	inter.stat	0
b40m1	B40	m	red	5.391	NA	NA	b40f1	Blue	brother	NA
b5m5	B5	m	black	5.154	NA	NA	b40f1	Green	intra.pop	NA
f6m6	F6	m	red	4.858	NA	NA	b40f1	White	inter.pop	NA
h5m3	H5	m	red	5.188	NA	NA	b40f1	Yellow	inter.stat	NA
b27m1	B27	m	red	5.477	NA	NA	b41f1	Blue	intra.pop	0
b41m3	B41	m	red	5.151	NA	NA	b41f1	Green	brother	0
f4m2	F4	m	red	5.268	NA	NA	b41f1	White	inter.pop	0
q27m7	Q27	m	red	4.987	NA	NA	b41f1	Yellow	inter.stat	1
b26m4	B26	m	red	4.52	NA	NA	b41f2	White	intra.pop	0
b41m4	B41	m	red	4.753	NA	NA	b41f2	Yellow	brother	0
f4m10	F4	m	red	4.804	NA	NA	b41f2	Green	inter.pop	1
h15m2	H15	m	red	5.167	NA	NA	b41f2	Blue	inter.stat	0
b28m1	B28	m	red	4.277	NA	NA	b5f1	White	intra.pop	0
f31m2	F31	m	red	5.241	NA	NA	b5f1	Blue	inter.pop	0
b5m1	B5	m	black	5.157	NA	NA	b5f1	Yellow	brother	0
q20m2	Q20	m	red	5.435	NA	NA	b5f1	Green	inter.stat	1
b5m2	B5	m	black	4.974	NA	NA	b5f2	Blue	brother	1
h41m5	H41	m	red	4.771	NA	NA	b5f2	Green	inter.stat	0
b11m6	B11	m	red	5.116	NA	NA	b5f2	Yellow	intra.pop	0
f36m5	F36	m	black	5.481	NA	NA	b5f2	White	inter.pop	0
b33m2	B33	m	red	4.852	NA	NA	b9f1	Blue	intra.pop	0
b9m2	B9	m	red	5.195	NA	NA	b9f1	Yellow	brother	0
f35m4	F35	m	black	5.155	NA	NA	b9f1	White	inter.pop	0
s11m1	S11	m	red	5.025	NA	NA	b9f1	Green	inter.stat	1
b26m5	B26	m	red	5.176	NA	NA	f11f1	Yellow	inter.pop	0
f11m2	F11	m	black	5.359	NA	NA	f11f1	Blue	brother	0
f24m2	F24	m	black	5.915	NA	NA	f11f1	Green	intra.pop	1
q20m3	Q20	m	red	5.633	NA	NA	f11f1	White	inter.stat	0
b22m3	B22	m	red	4.967	NA	NA	f13f1	Yellow	inter.pop	0
f13m3	F13	m	red	6.022	NA	NA	f13f1	Blue	brother	1
f31m3	F31	m	black	5.156	NA	NA	f13f1	Green	intra.pop	0
q11m7	Q11	m	red	5.028	NA	NA	f13f1	White	inter.stat	0
b15m4	B15	m	red	4.831	NA	NA	f13f2	Green	inter.pop	0
f13m4	F13	m	red	4.886	NA	NA	f13f2	White	brother	1
f31m4	F31	m	black	5.705	NA	NA	f13f2	Blue	intra.pop	0
s11m2	S11	m	red	5.136	NA	NA	f13f2	Yellow	inter.stat	0
b5m7	B5	m	black	5.091	NA	NA	f16f1	Green	inter.pop	0
f16m3	F16	m	red	5.324	NA	NA	f16f1	Blue	brother	1
f6m2	F6	m	red	5.083	NA	NA	f16f1	White	intra.pop	0
s6m1	S6	m	red	4.811	NA	NA	f16f1	Yellow	inter.stat	0
b37m4	B37	m	red	5.138	NA	NA	f16f2	White	inter.pop	0
f16m4	F16	m	black	5.399	NA	NA	f16f2	Yellow	brother	0
f24m3	F24	m	black	4.721	NA	NA	f16f2	Blue	intra.pop	0
q14m3	Q14	m	red	4.690	NA	NA	f16f2	Green	inter.stat	1
b3m7	B3	m	red	5.813	NA	NA	f21f1	Blue	inter.pop	0
f21m3	F21	m	red	5.453	NA	NA	f21f1	Green	brother	0
f3m3	F3	m	black	5.621	NA	NA	f21f1	White	intra.pop	0
h10m3	H10	m	red	5.377	NA	NA	f21f1	Yellow	inter.stat	1
b18m6	B18	m	red	5.194	NA	NA	f22f1	Green	inter.pop	0
f22m3	F22	m	black	NA	NA	NA	f22f1	Yellow	brother	0
f38m3	F38	m	black	5.935	NA	NA	f22f1	Blue	intra.pop	0
q2m4	Q2	m	red	5.430	NA	NA	f22f1	White	inter.stat	1
b3m5	B3	m	red	5.161	NA	NA	f23f1	Blue	inter.pop	0
f13m5	F13	m	black	4.759	NA	NA	f23f1	Yellow	intra.pop	0
f23m2	F23	m	red	4.910	NA	NA	f23f1	Green	brother	1
q22m4	Q22	m	red	5.226	NA	NA	f23f1	White	inter.stat	0
b36m5	B36	m	red	5.649	NA	NA	f24f1	White	inter.pop	0
f24m4	F24	m	black	5.745	NA	NA	f24f1	Yellow	brother	1
f35m3	F35	m	black	6.109	NA	NA	f24f1	Blue	intra.pop	0
h41m2	H41	m	red	5.226	NA	NA	f24f1	Green	inter.stat	0
b9m3	B9	m	red	5.958	NA	NA	f26f1	Green	inter.pop	0
f26m4	F26	m	red	NA	NA	NA	f26f1	White	brother	0
f3m2	F3	m	black	5.770	NA	NA	f26f1	Blue	intra.pop	0
s40m2	S40	m	red	5.956	NA	NA	f26f1	Yellow	inter.stat	1
b36m4	B36	m	red	5.316	NA	NA	f26f2	Green	inter.pop	0
f26m5	F26	m	red	6.203	NA	NA	f26f2	Yellow	brother	0
f27m2	F27	m	black	6.336	NA	NA	f26f2	Blue	intra.pop	0
h32m4	H32	m	red	5.939	NA	NA	f26f2	White	inter.stat	1
b9m4	B9	m	red	5.909	NA	NA	f27f1	Green	inter.pop	0
f26m6	F26	m	red	6.065	NA	NA	f27f1	Blue	intra.pop	0
f27m1	F27	m	black	5.884	NA	NA	f27f1	White	brother	1
h5m2	H5	m	red	5.798	NA	NA	f27f1	Yellow	inter.stat	0
b11m2	B11	m	black	NA	NA	NA	f30f1	Yellow	inter.pop	NA
f23m3	F23	m	black	NA	NA	NA	f30f1	Green	intra.pop	NA
f30m3	F30	m	black	NA	NA	NA	f30f1	Blue	brother	NA
q29m2	Q29	m	red	NA	NA	NA	f30f1	White	inter.stat	NA
b18m5	B18	m	red	5.821	NA	NA	f31f1	Green	inter.pop	0
f21m2	F21	m	black	6.281	NA	NA	f31f1	Blue	intra.pop	0
f31m5	F31	m	red	5.673	NA	NA	f31f1	Yellow	brother	0
q2m2	Q2	m	red	5.512	NA	NA	f31f1	White	inter.stat	1
b5m8	B5	m	red	5.508	NA	NA	f31f2	Blue	inter.pop	1
f31m6	F31	m	black	6.020	NA	NA	f31f2	Green	brother	0
f6m3	F6	m	red	5.943	NA	NA	f31f2	Yellow	intra.pop	0
s32m1	S32	m	red	5.978	NA	NA	f31f2	White	inter.stat	0
b40m3	B40	m	red	5.267	NA	NA	f33f1	Blue	inter.pop	0
f33m2	F33	m	black	5.514	NA	NA	f33f1	White	brother	1
f39m2	F39	m	red	5.081	NA	NA	f33f1	Green	intra.pop	0
h18m4	H18	m	red	5.321	NA	NA	f33f1	Yellow	inter.stat	0
b3m6	B3	m	red	5.262	NA	NA	f35f1	Blue	inter.pop	0
f33m3	F33	m	red	5.598	NA	NA	f35f1	Green	intra.pop	0
f35m2	F35	m	black	5.848	NA	NA	f35f1	Yellow	brother	1
h33m4	H33	m	red	5.158	NA	NA	f35f1	White	inter.stat	0
b33m3	B33	m	red	5.505	NA	NA	f36f1	White	inter.pop	0
f11m3	F11	m	red	5.755	NA	NA	f36f1	Green	intra.pop	0
f36m4	F36	m	black	5.427	NA	NA	f36f1	Blue	brother	0
h32m5	H32	m	red	5.691	NA	NA	f36f1	Yellow	inter.stat	1
b33m4	B33	m	red	5.376	NA	NA	f38f1	Blue	inter.pop	0
f31m7	F31	m	black	5.769	NA	NA	f38f1	Yellow	intra.pop	0
f38m2	F38	m	black	5.707	NA	NA	f38f1	Green	brother	0
s19m5	S19	m	red	5.212	NA	NA	f38f1	White	inter.stat	1
b26m6	B26	m	red	5.596	NA	NA	f39f1	White	inter.pop	0
f11m4	F11	m	red	5.481	NA	NA	f39f1	Yellow	intra.pop	0
f39m3	F39	m	black	5.447	NA	NA	f39f1	Blue	brother	1
q7m5	Q7	m	red	5.760	NA	NA	f39f1	Green	inter.stat	0
b20m5	B20	m	red	5.148	NA	NA	f3f1	Blue	inter.pop	0
f3m4	F3	m	red	5.721	NA	NA	f3f1	Yellow	brother	0
f4m5	F4	m	red	5.780	NA	NA	f3f1	Green	intra.pop	0
q8m3	Q8	m	red	5.247	NA	NA	f3f1	White	inter.stat	1
b27m3	B27	m	red	5.474	NA	NA	f4f1	Blue	inter.pop	0
f22m2	F22	m	black	6.168	NA	NA	f4f1	Green	intra.pop	0
f4m3	F4	m	red	NA	NA	NA	f4f1	Yellow	brother	1
q11m2	Q11	m	red	5.291	NA	NA	f4f1	White	inter.stat	0
b10m3	B10	m	red	5.495	NA	NA	f4f2	Green	inter.pop	1
f36m2	F36	m	black	5.670	NA	NA	f4f2	White	intra.pop	0
f4m4	F4	m	red	5.627	NA	NA	f4f2	Blue	brother	0
h28m3	H28	m	red	5.076	NA	NA	f4f2	Yellow	inter.stat	0
b10m4	B10	m	red	5.534	NA	NA	f6f1	Yellow	inter.pop	0
f30m2	F30	m	black	6.361	NA	NA	f6f1	Green	intra.pop	1
f6m4	F6	m	red	5.558	NA	NA	f6f1	Blue	brother	0
q16m4	Q16	m	red	5.740	NA	NA	f6f1	White	inter.stat	0
b5m6	B5	m	black	5.433	NA	NA	f9f1	Blue	inter.pop	0
f26m3	F26	m	red	5.344	NA	NA	f9f1	Yellow	intra.pop	0
f9m2	F9	m	black	5.586	NA	NA	f9f1	White	brother	1
s38m4	S38	m	red	5.366	NA	NA	f9f1	Green	inter.stat	0
b9m1	B9	m	red	5.102	NA	NA	h10f1	Yellow	inter.stat	0
h10m4	H10	m	red	4.475	NA	NA	h10f1	Green	brother	0
h34m3	H34	m	red	4.767	NA	NA	h10f1	White	intra.pop	0
q5m1	Q5	m	red	4.772	NA	NA	h10f1	Blue	inter.pop	1
b26m1	B26	m	red	4.807	NA	NA	h12f1	White	inter.stat	0
h12m4	H12	m	red	5.103	NA	NA	h12f1	Green	brother	1
h32m2	H32	m	red	4.763	NA	NA	h12f1	Yellow	intra.pop	0
q20m8	Q20	m	red	5.129	NA	NA	h12f1	Blue	inter.pop	0
f27m4	F27	m	black	4.903	NA	NA	h13f1	Yellow	inter.stat	0
h13m3	H13	m	red	5.205	NA	NA	h13f1	Green	brother	1
h25m4	H25	m	red	4.564	NA	NA	h13f1	Blue	intra.pop	0
q5m8	Q5	m	red	5.453	NA	NA	h13f1	White	inter.pop	0
b22m1	B22	m	red	4.864	NA	NA	h15f1	Green	inter.stat	1
h15m3	H15	m	red	5.167	NA	NA	h15f1	Yellow	brother	0
h21m4	H21	m	red	5.372	NA	NA	h15f1	Blue	intra.pop	0
q15m1	Q15	m	red	4.969	NA	NA	h15f1	White	inter.pop	0
b36m1	B36	m	red	4.874	NA	NA	h16f1	White	inter.stat	0
h16m4	H16	m	red	5.477	NA	NA	h16f1	Green	brother	0
h38m4	H38	m	red	5.063	NA	NA	h16f1	Yellow	intra.pop	1
s38m1	S38	m	red	5.054	NA	NA	h16f1	Blue	inter.pop	0
b3m10	B3	m	red	5.349	NA	NA	h17f1	Yellow	inter.stat	0
h17m4	H17	m	red	4.964	NA	NA	h17f1	White	brother	0
h29m4	H29	m	red	5.014	NA	NA	h17f1	Blue	intra.pop	1
q27m1	Q27	m	red	4.895	NA	NA	h17f1	Green	inter.pop	0
f33m4	F33	m	black	5.407	NA	NA	h18f1	White	inter.stat	0
h12m1	H12	m	red	5.17	NA	NA	h18f1	Yellow	intra.pop	1
h18m1	H18	m	red	5.334	NA	NA	h18f1	Blue	brother	0
q8m1	Q8	m	red	NA	NA	NA	h18f1	Green	inter.pop	0
b10m1	B10	m	red	4.556	NA	NA	h1f1	White	inter.stat	0
h17m3	H17	m	red	NA	NA	NA	h1f1	Yellow	intra.pop	0
h1m4	H1	m	red	NA	NA	NA	h1f1	Green	brother	1
s32m4	S32	m	red	5.016	NA	NA	h1f1	Blue	inter.pop	0
f36m1	F36	m	black	5.021	NA	NA	h21f1	Yellow	inter.stat	0
h1m1	H1	m	red	4.495	NA	NA	h21f1	Blue	intra.pop	1
h21m1	H21	m	red	5.508	NA	NA	h21f1	Green	brother	0
q16m1	Q16	m	red	5.31	NA	NA	h21f1	White	inter.pop	0
f6m1	F6	m	red	5.316	NA	NA	h25f1	Blue	inter.stat	0
h18m5	H18	m	red	5.441	NA	NA	h25f1	White	intra.pop	0
h25m1	H25	m	red	5.414	NA	NA	h25f1	Green	brother	1
s14m1	S14	m	red	4.77	NA	NA	h25f1	Yellow	inter.pop	0
b41m1	B41	m	red	5.035	NA	NA	h27f1	White	inter.stat	1
h27m3	H27	m	red	5.422	NA	NA	h27f1	Blue	brother	0
h28m4	H28	m	red	5.178	NA	NA	h27f1	Green	intra.pop	0
s19m1	S19	m	red	4.977	NA	NA	h27f1	Yellow	inter.pop	0
f22m1	F22	m	black	4.847	NA	NA	h28f1	Blue	inter.stat	0
h28m1	H28	m	red	4.659	NA	NA	h28f1	Green	brother	0
h8m1	H8	m	red	5.319	NA	NA	h28f1	White	intra.pop	1
q2m10	Q2	m	red	5.317	NA	NA	h28f1	Yellow	inter.pop	0
f9m1	F9	m	black	5.546	NA	NA	h29f1	White	inter.stat	0
h15m1	H15	m	red	5.184	NA	NA	h29f1	Green	intra.pop	0
h29m1	H29	m	red	5.105	NA	NA	h29f1	Yellow	brother	0
s39m1	S39	m	red	5.301	NA	NA	h29f1	Blue	inter.pop	1
f4m1	F4	m	black	4.825	NA	NA	h2f1	Yellow	inter.stat	0
h2m2	H2	m	red	5.251	NA	NA	h2f1	Green	brother	0
h5m4	H5	m	red	5.313	NA	NA	h2f1	Blue	intra.pop	1
s3m1	S3	m	red	4.996	NA	NA	h2f1	White	inter.pop	0
f11m6	F11	m	black	5.474	NA	NA	h31f1	Green	inter.stat	0
h31m3	H31	m	red	4.881	NA	NA	h31f1	Yellow	brother	1
h39m4	H39	m	red	5.411	NA	NA	h31f1	Blue	intra.pop	0
q7m1	Q7	m	red	4.585	NA	NA	h31f1	White	inter.pop	0
f16m8	F16	m	black	4.977	NA	NA	h32f1	Blue	inter.stat	0
h32m3	H32	m	red	5.377	NA	NA	h32f1	White	brother	0
h3m1	H3	m	red	5.367	NA	NA	h32f1	Green	intra.pop	1
s34m1	S34	m	red	4.518	NA	NA	h32f1	Yellow	inter.pop	0
f35m1	F35	m	black	5.673	NA	NA	h33f1	Green	inter.stat	1
h27m1	H27	m	red	5.159	NA	NA	h33f1	White	intra.pop	0
h33m2	H33	m	red	4.149	NA	NA	h33f1	Yellow	brother	0
s12m1	S12	m	red	5.034	NA	NA	h33f1	Blue	inter.pop	0
b33m1	B33	m	red	4.956	NA	NA	h34f1	Green	inter.stat	0
h16m1	H16	m	red	5.49	NA	NA	h34f1	Yellow	intra.pop	0
h34m1	H34	m	red	5.201	NA	NA	h34f1	Blue	brother	1
s1m3	S1	m	red	5.23	NA	NA	h34f1	White	inter.pop	0
f35m5	F35	m	black	5.531	NA	NA	h36f1	Blue	inter.stat	1
h13m1	H13	m	red	NA	NA	NA	h36f1	Green	intra.pop	0
h36m3	H36	m	red	4.992	NA	NA	h36f1	White	brother	0
s30m1	S30	m	red	5.312	NA	NA	h36f1	Yellow	inter.pop	0
b20m1	B20	m	red	4.609	NA	NA	h38f1	White	inter.stat	0
h31m2	H31	m	red	5.25	NA	NA	h38f1	Blue	intra.pop	0
h38m1	H38	m	red	4.605	NA	NA	h38f1	Yellow	brother	0
q11m1	Q11	m	red	5.36	NA	NA	h38f1	Green	inter.pop	1
b11m5	B11	m	red	NA	NA	NA	h38f2	White	inter.stat	NA
h12m5	H12	m	red	NA	NA	NA	h38f2	Blue	intra.pop	NA
h38m5	H38	m	red	NA	NA	NA	h38f2	Yellow	brother	NA
q22m6	Q22	m	red	NA	NA	NA	h38f2	Green	inter.pop	NA
b15m1	B15	m	red	5.197	NA	NA	h39f1	Yellow	inter.stat	0
h2m3	H2	m	black	4.939	NA	NA	h39f1	Blue	intra.pop	0
h39m3	H39	m	red	5.108	NA	NA	h39f1	Green	brother	0
q28m7	Q28	m	red	5.267	NA	NA	h39f1	White	inter.pop	1
b15m8	B15	m	red	5.114	NA	NA	h3f1	Blue	inter.stat	1
h3m3	H3	m	red	5.76	NA	NA	h3f1	White	brother	0
h41m3	H41	m	red	5.246	NA	NA	h3f1	Green	intra.pop	0
s18m1	S18	m	red	4.875	NA	NA	h3f1	Yellow	inter.pop	0
f21m1	F21	m	black	4.972	NA	NA	h41f1	White	inter.stat	0
h10m1	H10	m	red	4.874	NA	NA	h41f1	Blue	intra.pop	0
h41m4	H41	m	red	5.274	NA	NA	h41f1	Yellow	brother	1
q14m1	Q14	m	red	4.136	NA	NA	h41f1	Green	inter.pop	0
b37m6	B37	m	red	5.449	NA	NA	h5f1	Blue	inter.stat	0
h33m3	H33	m	red	4.706	NA	NA	h5f1	White	intra.pop	0
h5m1	H5	m	red	4.457	NA	NA	h5f1	Yellow	brother	0
q29m1	Q29	m	red	4.659	NA	NA	h5f1	Green	inter.pop	1
b11m1	B11	m	red	4.875	NA	NA	h8f1	White	inter.stat	0
h36m1	H36	m	red	5.009	NA	NA	h8f1	Green	intra.pop	0
h8m3	H8	m	red	5.461	NA	NA	h8f1	Blue	brother	1
q28m1	Q28	m	red	4.766	NA	NA	h8f1	Yellow	inter.pop	0
b10f1	B10	f	NA	NA	NA	0	NA	NA	NA	NA
b11f1	B11	f	black	5.661	10	5,68	NA	NA	NA	NA
b15f1	B15	f	red	5.483	3	20,625	NA	NA	NA	NA
b15f2	B15	f	red	5.475	0	28,7083333333	NA	NA	NA	NA
b18f1	B18	f	NA	NA	NA	NA	NA	NA	NA	NA
b18f2	B18	f	NA	NA	NA	NA	NA	NA	NA	NA
b19f1	B19	f	red	5.588	6	20	NA	NA	NA	NA
b20f1	B20	f	red	5.451	3	24,0416666667	NA	NA	NA	NA
b20f2	B20	f	red	5.377	3	15,5	NA	NA	NA	NA
b22f1	B22	f	red	5.532	0	22,7916666667	NA	NA	NA	NA
b26f1	B26	f	red	5.555	NA	NA	NA	NA	NA	NA
b26f2	B26	f	red	5.616	NA	0	NA	NA	NA	NA	acc
b27f1	B27	f	NA	NA	46	0,2083333333	NA	NA	NA	NA
b28f1	B28	f	red	5.405	42	24,625	NA	NA	NA	NA
b33f1	B33	f	red	6.02	NA	0	NA	NA	NA	NA	nv male
b36f1	B36	f	black	5.603	46	29,75	NA	NA	NA	NA	Dead 11-1-13
b37f1	B37	f	NA	NA	NA	NA	NA	NA	NA	NA
b37f2	B37	f	NA	NA	42	27,375	NA	NA	NA	NA
b3f1	B3	f	red	5.956	32	44,2916666667	NA	NA	NA	NA
b3f2	B3	f	red	5.885	NA	0	NA	NA	NA	NA	nv male
b40f1	B40	f	red	6.083	6	14,6666666667	NA	NA	NA	NA
b41f1	B41	f	red	5.191	0	25,9583333333	NA	NA	NA	NA
b41f2	B41	f	red	5.481	7	23,125	NA	NA	NA	NA
b5f1	B5	f	black	5.447	32	3,5833333333	NA	NA	NA	NA
b5f2	B5	f	red	5.475	7	15,75	NA	NA	NA	NA
b9f1	B9	f	red	5.365	46	19,4347826087	NA	NA	NA	NA
f11f1	F11	f	NA	NA	NA	0	NA	NA	NA	NA	acc
f13f1	F13	f	red	6.133	3	34,5416666667	NA	NA	NA	NA
f13f2	F13	f	black	5.753	0	40,125	NA	NA	NA	NA
f16f1	F16	f	red	5.555	0	37,6666666667	NA	NA	NA	NA
f16f2	F16	f	black	6.001	3	42,2916666667	NA	NA	NA	NA
f21f1	F21	f	black	6.168	7	9,1363636364	NA	NA	NA	NA
f22f1	F22	f	black	6.696	16	15,4347826087	NA	NA	NA	NA
f23f1	F23	f	black	5.987	3	46,625	NA	NA	NA	NA
f24f1	F24	f	red	6.46	3	29,652173913	NA	NA	NA	NA
f26f1	F26	f	red	6.47	7	22,3043478261	NA	NA	NA	NA
f26f2	F26	f	red	6.922	13	12,72	NA	NA	NA	NA
f27f1	F27	f	black	6.805	NA	0	NA	NA	NA	NA	nv male
f30f1	F30	f	NA	NA	NA	NA	NA	NA	NA	NA
f31f1	F31	f	NA	NA	NA	NA	NA	NA	NA	NA
f31f2	F31	f	black	6.712	22	20,8571428571	NA	NA	NA	NA
f33f1	F33	f	red	6.455	7	40,6666666667	NA	NA	NA	NA
f35f1	F35	f	NA	NA	NA	0	NA	NA	NA	NA	acc
f36f1	F36	f	red	5.924	NA	NA	NA	NA	NA	NA	morte
f38f1	F38	f	red	6.312	3	43,2083333333	NA	NA	NA	NA
f39f1	F39	f	red	5.851	3	16,8333333333	NA	NA	NA	NA
f3f1	F3	f	red	6.072	NA	0	NA	NA	NA	NA	nv male
f4f1	F4	f	red	6.625	34	16,0454545455	NA	NA	NA	NA
f4f2	F4	f	red	6.121	6	30,375	NA	NA	NA	NA
f6f1	F6	f	red	5.932	7	18,4583333333	NA	NA	NA	NA
f9f1	F9	f	black	6.462	3	28,5	NA	NA	NA	NA
h10f1	H10	f	red	5.848	NA	0	NA	NA	NA	NA	nv male
h12f1	H12	f	red	5.477	3	20,5	NA	NA	NA	NA
h13f1	H13	f	red	5.997	0	39	NA	NA	NA	NA
h15f1	H15	f	red	5.884	0	39,5833333333	NA	NA	NA	NA
h16f1	H16	f	red	6.251	3	29,2916666667	NA	NA	NA	NA
h17f1	H17	f	red	6.081	NA	0	NA	NA	NA	NA	nv male
h18f1	H18	f	red	5.789	0	23,8333333333	NA	NA	NA	NA
h1f1	H1	f	red	4.873	3	7,3333333333	NA	NA	NA	NA
h21f1	H21	f	red	6.281	6	30,04	NA	NA	NA	NA
h25f1	H25	f	NA	NA	NA	NA	NA	NA	NA	NA
h27f1	H27	f	red	5.904	0	43,5	NA	NA	NA	NA
h28f1	H28	f	red	5.342	3	23,75	NA	NA	NA	NA
h29f1	H29	f	red	5.964	0	38,5	NA	NA	NA	NA
h2f1	H2	f	red	5.88	0	40,8333333333	NA	NA	NA	NA
h31f1	H31	f	red	5.394	3	33,8636363636	NA	NA	NA	NA
h32f1	H32	f	red	5.957	3	26,4347826087	NA	NA	NA	NA
h33f1	H33	f	red	5.198	0	37,7916666667	NA	NA	NA	NA
h34f1	H34	f	red	5.84	NA	0	NA	NA	NA	NA	nv male
h36f1	H36	f	red	5.94	0	29,375	NA	NA	NA	NA
h38f1	H38	f	red	5.952	0	40,5833333333	NA	NA	NA	NA
h38f2	H38	f	red	5.83	0	35,9166666667	NA	NA	NA	NA
h39f1	H39	f	red	5.847	3	18,2272727273	NA	NA	NA	NA
h3f1	H3	f	red	6.4	3	30,25	NA	NA	NA	NA
h41f1	H41	f	red	5.635	0	46,4583333333	NA	NA	NA	NA
h5f1	H5	f	red	5.539	0	27,5833333333	NA	NA	NA	NA
h8f1	H8	f	red	5.872	3	30,5	NA	NA	NA	NA
q11f1	Q11	f	red	5.166	NA	NA	NA	NA	NA	NA
q11f2	Q11	f	red	5.516	9	17,0416666667	NA	NA	NA	NA
q14f1	Q14	f	NA	NA	NA	NA	NA	NA	NA	NA
q14f2	Q14	f	red	6.12	3	30,6666666667	NA	NA	NA	NA
q15f1	Q15	f	red	5.303	10	2,5	NA	NA	NA	NA
q16f1	Q16	f	red	5.284	0	47,5833333333	NA	NA	NA	NA
q1f1	Q1	f	red	5.01	6	15,875	NA	NA	NA	NA
q20f1	Q20	f	red	5.824	0	43,875	NA	NA	NA	NA
q20f2	Q20	f	red	5.889	0	47,7083333333	NA	NA	NA	NA
q22f1	Q22	f	red	5.812	1	36,2608695652	NA	NA	NA	NA
q22f2	Q22	f	red	5.015	6	28,8947368421	NA	NA	NA	NA
q27f1	Q27	f	red	4.986	6	10,0833333333	NA	NA	NA	NA
q27f2	Q27	f	red	5.196	0	15,9166666667	NA	NA	NA	NA
q28f1	Q28	f	red	5.592	0	29,2083333333	NA	NA	NA	NA
q28f2	Q28	f	red	5.412	0	41,1666666667	NA	NA	NA	NA
q29f1	Q29	f	red	5.803	13	7,45	NA	NA	NA	NA
q2f1	Q2	f	red	5.427	0	40,0833333333	NA	NA	NA	NA
q2f2	Q2	f	NA	NA	0	2	NA	NA	NA	NA
q5f1	Q5	f	red	5.355	0	35,9583333333	NA	NA	NA	NA
q5f2	Q5	f	red	5.812	0	42,2083333333	NA	NA	NA	NA
q6f1	Q6	f	red	4.583	0	25,5833333333	NA	NA	NA	NA
q7f1	Q7	f	NA	NA	NA	NA	NA	NA	NA	NA
q7f2	Q7	f	red	5.561	9	11,4761904762	NA	NA	NA	NA
q8f1	Q8	f	NA	NA	NA	0	NA	NA	NA	NA	acc
q8f2	Q8	f	red	5.344	0	18,25	NA	NA	NA	NA
q9f1	Q9	f	red	5.687	6	12,7272727273	NA	NA	NA	NA
s10f1	S10	f	red	6.443	0	39,5416666667	NA	NA	NA	NA
s11f1	S11	f	red	6.308	0	23,6666666667	NA	NA	NA	NA
s12f1	S12	f	red	6.274	27	24,9230769231	NA	NA	NA	NA
s14f1	S14	f	red	5.705	0	40,25	NA	NA	NA	NA
s15f1	S15	f	red	5.883	0	24,0833333333	NA	NA	NA	NA
s17f1	S17	f	red	5.591	0	31,5833333333	NA	NA	NA	NA
s18f1	S18	f	red	5.361	3	30	NA	NA	NA	NA
s19f1	S19	f	red	6.717	3	14,9166666667	NA	NA	NA	NA
s1f1	S1	f	red	6.036	3	20,2916666667	NA	NA	NA	NA
s20f1	S20	f	NA	NA	NA	NA	NA	NA	NA	NA
s20f2	S20	f	red	5.731	NA	0	NA	NA	NA	NA	nv male
s21f1	S21	f	red	5.456	NA	0	NA	NA	NA	NA	nv male
s22f1	S22	f	NA	NA	0	3,2608695652	NA	NA	NA	NA
s27f1	S27	f	red	6.264	12	5,84	NA	NA	NA	NA
s30f1	S30	f	red	6.332	3	10,2083333333	NA	NA	NA	NA
s32f1	S32	f	red	6.513	0	34,9166666667	NA	NA	NA	NA
s34f1	S34	f	red	6.423	12	24,28	NA	NA	NA	NA
s38f1	S38	f	red	5.777	0	20,5416666667	NA	NA	NA	NA
s39f1	S39	f	red	6.25	0	28,2916666667	NA	NA	NA	NA
s3f1	S3	f	red	6.1	0	17,0416666667	NA	NA	NA	NA
s40f1	S40	f	red	6.841	0	2,2173913043	NA	NA	NA	NA
s4f1	S4	f	red	6.549	0	26,0833333333	NA	NA	NA	NA
s5f1	S5	f	red	5.789	7	13,4583333333	NA	NA	NA	NA
s6f1	S6	f	red	6.348	0	24,125	NA	NA	NA	NA
s8f1	S8	f	red	6.031	NA	0	NA	NA	NA	NA	nv male
s9f1	S9	f	red	5.882	3	36,5	NA	NA	NA	NA
f9m4	F9	m	black	NA	NA	NA	q11f1	Blue	inter.stat	NA
h39m2	H39	m	red	NA	NA	NA	q11f1	Green	inter.pop	NA
q11m8	Q11	m	red	NA	NA	NA	q11f1	White	brother	NA
q14m9	Q14	m	red	NA	NA	NA	q11f1	Yellow	intra.pop	NA
f6m7	F6	m	red	4.951	NA	NA	q11f2	Green	inter.stat	0
q11m9	Q11	m	red	5.096	NA	NA	q11f2	Blue	brother	1
q28m5	Q28	m	red	5.141	NA	NA	q11f2	White	intra.pop	0
s10m1	S10	m	red	4.73	NA	NA	q11f2	Yellow	inter.pop	0
f4m9	F4	m	red	NA	NA	NA	q14f1	Yellow	inter.stat	1
q14m6	Q14	m	red	NA	NA	NA	q14f1	White	brother	0
q7m3	Q7	m	red	NA	NA	NA	q14f1	Blue	intra.pop	0
s38m3	S38	m	red	NA	NA	NA	q14f1	Green	inter.pop	0
b40m5	B40	m	red	5.52	NA	NA	q14f2	Yellow	inter.stat	0
h1m2	H1	m	red	4.626	NA	NA	q14f2	Blue	inter.pop	0
q14m7	Q14	m	red	4.993	NA	NA	q14f2	Green	brother	0
q5m5	Q5	m	red	5.296	NA	NA	q14f2	White	intra.pop	1
f16m5	F16	m	red	4.939	NA	NA	q15f1	Blue	inter.stat	0
q15m2	Q15	m	red	4.605	NA	NA	q15f1	Green	brother	1
q27m3	Q27	m	red	4.506	NA	NA	q15f1	Yellow	intra.pop	0
s19m4	S19	m	red	4.73	NA	NA	q15f1	White	inter.pop	0
f23m4	F23	m	black	5.059	NA	NA	q16f1	White	inter.stat	0
h18m3	H18	m	red	5.185	NA	NA	q16f1	Blue	inter.pop	1
q14m4	Q14	m	red	4.701	NA	NA	q16f1	Yellow	intra.pop	0
q16m3	Q16	m	red	4.812	NA	NA	q16f1	Green	brother	0
b31m1	B31	m	red	5.18	NA	NA	q1f1	Yellow	inter.stat	NA
q1m1	Q1	m	red	5.215	NA	NA	q1f1	White	brother	NA
q22m5	Q22	m	red	4.936	NA	NA	q1f1	Blue	intra.pop	NA
s34m4	S34	m	red	5.382	NA	NA	q1f1	Green	inter.pop	NA
f4m7	F4	m	red	5.397	NA	NA	q20f1	Blue	inter.stat	1
h36m4	H36	m	red	5.447	NA	NA	q20f1	Green	inter.pop	0
q11m6	Q11	m	red	5.066	NA	NA	q20f1	Yellow	intra.pop	0
q20m7	Q20	m	red	5.316	NA	NA	q20f1	White	brother	0
b20m6	B20	m	red	5.28	NA	NA	q20f2	Yellow	inter.stat	0
h31m1	H31	m	red	NA	NA	NA	q20f2	Green	inter.pop	1
q20m6	Q20	m	red	5.186	NA	NA	q20f2	White	brother	0
q8m2	Q8	m	red	4.852	NA	NA	q20f2	Blue	intra.pop	0
f38m5	F38	m	black	5.563	NA	NA	q22f1	Blue	inter.stat	0
h16m3	H16	m	red	5.279	NA	NA	q22f1	Yellow	inter.pop	1
q22m1	Q22	m	red	4.722	NA	NA	q22f1	Green	brother	0
q5m7	Q5	m	red	5.422	NA	NA	q22f1	White	intra.pop	0
b5m10	B5	m	red	5.252	NA	NA	q22f2	Green	inter.stat	1
s17m4	S17	m	red	5.192	NA	NA	q22f2	Blue	inter.pop	0
q22m7	Q22	m	red	5.532	NA	NA	q22f2	White	brother	0
q14m10	Q14	m	red	5,252	NA	NA	q22f2	Yellow	intra.pop	0
f16m6	F16	m	black	5.251	NA	NA	q27f1	White	inter.stat	0
h10m2	H10	m	red	4.768	NA	NA	q27f1	Green	inter.pop	0
q27m5	Q27	m	red	4.946	NA	NA	q27f1	Blue	brother	1
q5m6	Q5	m	red	4.973	NA	NA	q27f1	Yellow	intra.pop	0
f16m7	F16	m	black	5.133	NA	NA	q27f2	Blue	inter.stat	0
h25m2	H25	m	red	5.354	NA	NA	q27f2	Green	inter.pop	0
q22m3	Q22	m	red	5.182	NA	NA	q27f2	Yellow	intra.pop	1
q27m6	Q27	m	red	4.742	NA	NA	q27f2	White	brother	0
f30m5	F30	m	red	5.312	NA	NA	q28f1	Blue	inter.stat	0
q14m5	Q14	m	red	4.98	NA	NA	q28f1	Green	intra.pop	1
q28m2	Q28	m	red	4.861	NA	NA	q28f1	Yellow	brother	0
s20m5	S20	m	red	4.975	NA	NA	q28f1	White	inter.pop	0
f4m8	F4	m	black	5.192	NA	NA	q28f2	Blue	inter.stat	0
q27m4	Q27	m	red	4.906	NA	NA	q28f2	Yellow	intra.pop	0
q28m3	Q28	m	red	5.043	NA	NA	q28f2	White	brother	1
s12m3	S12	m	red	5.277	NA	NA	q28f2	Green	inter.pop	0
f4m11	F4	m	black	5.298	NA	NA	q29f1	White	inter.stat
h13m4	H13	m	red	5.456	NA	NA	q29f1	Green	inter.pop
q29m3	Q29	m	red	5.495	NA	NA	q29f1	Blue	brother
q7m6	Q7	m	red	4.944	NA	NA	q29f1	Yellow	intra.pop
b36m6	B36	m	red	4.958	NA	NA	q2f1	Yellow	inter.stat	0
h34m2	H34	m	red	NA	NA	NA	q2f1	White	inter.pop	0
q2m3	Q2	m	red	4.878	NA	NA	q2f1	Green	brother	1
q5m2	Q5	m	red	5.201	NA	NA	q2f1	Blue	intra.pop	0
f21m5	F21	m	red	5.168	NA	NA	q2f2	Green	inter.stat	0
h28m2	H28	m	red	4.978	NA	NA	q2f2	Blue	inter.pop	0
q11m5	Q11	m	red	5.166	NA	NA	q2f2	White	intra.pop	0
q2m5	Q2	m	red	4.619	NA	NA	q2f2	Yellow	brother	1
b33m5	B33	m	red	4.601	NA	NA	q5f1	White	inter.stat	0
h2m1	H2	m	black	5.021	NA	NA	q5f1	Green	inter.pop	0
q5m3	Q5	m	red	5.259	NA	NA	q5f1	Blue	brother	1
q9m2	Q9	m	red	4.902	NA	NA	q5f1	Yellow	intra.pop	0
f13m7	F13	m	black	5.517	NA	NA	q5f2	Yellow	inter.stat	0
h3m2	H3	m	red	4.977	NA	NA	q5f2	White	inter.pop	0
q20m5	Q20	m	red	5.285	NA	NA	q5f2	Blue	intra.pop	0
q5m4	Q5	m	red	5.076	NA	NA	q5f2	Green	brother	1
f24m1	F24	m	red	5.29	NA	NA	q6f1	Yellow	inter.stat	0
h29m3	H29	m	red	4.775	NA	NA	q6f1	Blue	inter.pop	1
q2m7	Q2	m	red	5.147	NA	NA	q6f1	White	intra.pop	0
q6m1	Q6	m	red	4.084	NA	NA	q6f1	Green	brother	0
b5m4	B5	m	red	5.192	NA	NA	q7f1	Green	inter.stat	1
q24m1	Q24	m	red	5.422	NA	NA	q7f1	Yellow	intra.pop	0
q7m4	Q7	m	red	5.532	NA	NA	q7f1	White	brother	0
s17m3	S17	m	red	5.192	NA	NA	q7f1	Blue	inter.pop	0
f9m5	F9	m	black	4.812	NA	NA	q7f2	White	inter.stat	0
q16m5	Q16	m	red	5.181	NA	NA	q7f2	Yellow	intra.pop	1
q7m7	Q7	m	red	5.416	NA	NA	q7f2	Green	brother	0
s5m1	S5	m	red	4.969	NA	NA	q7f2	Blue	inter.pop	0
b13m1	B13	m	black	NA	NA	NA	q8f1	Blue	inter.stat	0
q2m8	Q2	m	red	NA	NA	NA	q8f1	White	intra.pop	0
q8m4	Q8	m	red	NA	NA	NA	q8f1	Yellow	brother	0
s29m1	S29	m	red	NA	NA	NA	q8f1	Green	inter.pop	1
f37m1	F37	m	black	4.736	NA	NA	q8f2	Green	inter.stat	0
h21m3	H21	m	red	5.361	NA	NA	q8f2	Yellow	inter.pop	0
q2m1	Q2	m	red	4.742	NA	NA	q8f2	Blue	intra.pop	0
q8m5	Q8	m	red	4.864	NA	NA	q8f2	White	brother	1
b33m7	B33	m	red	5.438	NA	NA	q9f1	White	inter.stat	0
h38m3	H38	m	red	4.881	NA	NA	q9f1	Yellow	inter.pop	0
q28m6	Q28	m	red	5.152	NA	NA	q9f1	Blue	intra.pop	1
q9m1	Q9	m	red	4.975	NA	NA	q9f1	Green	brother	0
f36m3	F36	m	black	6.175	NA	NA	s10f1	White	inter.stat	0
q11m3	Q11	m	red	5.631	NA	NA	s10f1	Yellow	inter.pop	0
s10m3	S10	m	red	5.414	NA	NA	s10f1	Green	brother	1
s22m2	S22	m	red	5.619	NA	NA	s10f1	Blue	intra.pop	0
f21m4	F21	m	black	6.167	NA	NA	s11f1	Yellow	inter.stat	0
h33m5	H33	m	red	5.833	NA	NA	s11f1	Blue	inter.pop	0
s11m4	S11	m	red	5.67	NA	NA	s11f1	White	brother	1
s4m2	S4	m	red	5.507	NA	NA	s11f1	Green	intra.pop	0
f30m4	F30	m	red	5.837	NA	NA	s12f1	Yellow	inter.stat	0
h29m2	H29	m	red	6.332	NA	NA	s12f1	Blue	inter.pop	0
s12m2	S12	m	red	5.512	NA	NA	s12f1	White	brother	1
s34m2	S34	m	red	5.436	NA	NA	s12f1	Green	intra.pop	0
b18m8	B18	m	red	4.481	NA	NA	s14f1	White	inter.stat	0
q29m4	Q29	m	red	5.099	NA	NA	s14f1	Yellow	inter.pop	1
s14m3	S14	m	red	4.778	NA	NA	s14f1	Green	brother	0
s32m3	S32	m	red	5.052	NA	NA	s14f1	Blue	intra.pop	0
b11m3	B11	m	black	5.675	NA	NA	s15f1	Blue	inter.stat	0
h36m2	H36	m	red	5.657	NA	NA	s15f1	Yellow	inter.pop	1
s15m2	S15	m	red	5.541	NA	NA	s15f1	White	brother	0
s27m2	S27	m	red	6.475	NA	NA	s15f1	Green	intra.pop	0
b37m5	B37	m	red	5.148	NA	NA	s17f1	Green	inter.stat	0
h18m2	H18	m	red	4.997	NA	NA	s17f1	Yellow	inter.pop	1
s17m1	S17	m	red	4.993	NA	NA	s17f1	White	brother	0
s20m3	S20	m	red	5.094	NA	NA	s17f1	Blue	intra.pop	0
f26m7	F26	m	red	5.031	NA	NA	s18f1	Blue	inter.stat	0
q28m4	Q28	m	red	4.908	NA	NA	s18f1	Yellow	inter.pop	0
s18m4	S18	m	red	5.018	NA	NA	s18f1	Green	brother	0
s19m3	S19	m	red	4.928	NA	NA	s18f1	White	intra.pop	1
b18m7	B18	m	red	5.178	NA	NA	s19f1	Green	inter.stat	0
q20m4	Q20	m	red	6.155	NA	NA	s19f1	Blue	inter.pop	0
s18m2	S18	m	red	5.851	NA	NA	s19f1	Yellow	intra.pop	0
s19m2	S19	m	red	5.969	NA	NA	s19f1	White	brother	1
f6m5	F6	m	red	5.666	NA	NA	s1f1	Blue	inter.stat	1
h16m2	H16	m	red	5.933	NA	NA	s1f1	Yellow	inter.pop	0
s1m2	S1	m	red	6.312	NA	NA	s1f1	Green	brother	0
s21m2	S21	m	red	5.916	NA	NA	s1f1	White	intra.pop	0
f31m8	F31	m	red	NA	NA	NA	s20f1	Green	inter.stat	NA
q22m2	Q22	m	red	NA	NA	NA	s20f1	Blue	inter.pop	NA
s20m2	S20	m	red	NA	NA	NA	s20f1	White	brother	NA
s5m2	S5	m	red	NA	NA	NA	s20f1	Yellow	intra.pop	NA
f11m5	F11	m	red	4.825	NA	NA	s20f2	Green	inter.stat	0
q16m2	Q16	m	red	4.742	NA	NA	s20f2	Blue	inter.pop	0
s20m4	S20	m	red	4.953	NA	NA	s20f2	White	brother	1
s21m3	S21	m	red	5.115	NA	NA	s20f2	Yellow	intra.pop	0
b15m6	B15	m	red	5.049	NA	NA	s21f1	White	inter.stat	0
q27m2	Q27	m	red	4.892	NA	NA	s21f1	Yellow	inter.pop	1
s1m1	S1	m	red	4.655	NA	NA	s21f1	Blue	intra.pop	0
s21m1	S21	m	red	4.78	NA	NA	s21f1	Green	brother	0
f24m5	F24	m	black	6.44	NA	NA	s22f1	Blue	inter.stat	0
q7m2	Q7	m	red	6	NA	NA	s22f1	Yellow	inter.pop	0
s22m3	S22	m	red	5.193	NA	NA	s22f1	White	brother	1
s3m3	S3	m	red	5.526	NA	NA	s22f1	Green	intra.pop	0
b41m5	B41	m	red	5.573	NA	NA	s27f1	Green	inter.stat	0
q2m9	Q2	m	red	5.757	NA	NA	s27f1	White	inter.pop	0
s11m3	S11	m	red	5.054	NA	NA	s27f1	Yellow	intra.pop	1
s27m3	S27	m	red	6.033	NA	NA	s27f1	Blue	brother	0
f39m4	F39	m	red	5.565	NA	NA	s30f1	Blue	inter.stat	0
h1m3	H1	m	red	5.935	NA	NA	s30f1	Green	inter.pop	1
s30m2	S30	m	red	5.309	NA	NA	s30f1	White	brother	0
s6m3	S6	m	red	5.676	NA	NA	s30f1	Yellow	intra.pop	0
b19m3	B19	m	red	5.626	NA	NA	s32f1	White	inter.stat	0
h8m4	H8	m	red	5.703	NA	NA	s32f1	Green	inter.pop	0
s12m4	S12	m	red	5.702	NA	NA	s32f1	Yellow	intra.pop	0
s32m2	S32	m	red	5.449	NA	NA	s32f1	Blue	brother	1
f3m6	F3	m	black	5.546	NA	NA	s34f1	Green	inter.stat	1
q9m3	Q9	m	red	NA	NA	NA	s34f1	Yellow	inter.pop	0
s34m3	S34	m	red	6.427	NA	NA	s34f1	Blue	brother	0
s39m2	S39	m	red	5.682	NA	NA	s34f1	White	intra.pop	0
f13m6	F13	m	black	4.882	NA	NA	s38f1	Yellow	inter.stat	0
q11m4	Q11	m	red	4.942	NA	NA	s38f1	Blue	inter.pop	0
s38m2	S38	m	red	4.978	NA	NA	s38f1	Green	brother	0
s9m1	S9	m	red	4.801	NA	NA	s38f1	White	intra.pop	1
f4m6	F4	m	red	5.705	NA	NA	s39f1	White	inter.stat	0
h41m1	H41	m	red	5.634	NA	NA	s39f1	Blue	inter.pop	0
s15m3	S15	m	red	5.533	NA	NA	s39f1	Yellow	intra.pop	0
s39m3	S39	m	red	5.82	NA	NA	s39f1	Green	brother	1
b15m5	B15	m	red	6.021	NA	NA	s3f1	White	inter.stat	0
h27m2	H27	m	red	6.06	NA	NA	s3f1	Blue	inter.pop	0
s10m2	S10	m	red	5.777	NA	NA	s3f1	Green	intra.pop	1
s3m2	S3	m	red	6.235	NA	NA	s3f1	Yellow	brother	0
b3m8	B3	m	red	5.404	NA	NA	s40f1	Green	inter.stat	0
h25m3	H25	m	red	5.857	NA	NA	s40f1	Blue	inter.pop	1
s14m2	S14	m	red	NA	NA	NA	s40f1	Yellow	intra.pop	0
s40m3	S40	m	red	5.844	NA	NA	s40f1	White	brother	0
f38m4	F38	m	black	5.847	NA	NA	s4f1	White	inter.stat	0
h13m2	H13	m	red	5.615	NA	NA	s4f1	Blue	inter.pop	1
s18m3	S18	m	red	6.07	NA	NA	s4f1	Green	intra.pop	0
s4m3	S4	m	red	5.816	NA	NA	s4f1	Yellow	brother	0
b3m9	B3	m	red	4.845	NA	NA	s5f1	Green	inter.stat	0
h38m2	H38	m	red	5.163	NA	NA	s5f1	Yellow	inter.pop	0
s30m3	S30	m	red	5.468	NA	NA	s5f1	Blue	intra.pop	0
s5m3	S5	m	red	4.83	NA	NA	s5f1	White	brother	1
f3m5	F3	m	red	6.112	NA	NA	s6f1	Blue	inter.stat	0
h17m1	H17	m	red	5.471	NA	NA	s6f1	Green	inter.pop	0
s17m2	S17	m	red	5.729	NA	NA	s6f1	Yellow	intra.pop	0
s6m2	S6	m	red	5.937	NA	NA	s6f1	White	brother	1
b40m4	B40	m	red	5.646	NA	NA	s8f1	White	inter.stat	0
h12m2	H12	m	red	5.795	NA	NA	s8f1	Yellow	inter.pop	1
s40m4	S40	m	red	5.877	NA	NA	s8f1	Blue	intra.pop	0
s8m1	S8	m	red	5.491	NA	NA	s8f1	Green	brother	0
b22m4	B22	m	red	5.946	NA	NA	s9f1	Green	inter.stat	0
h39m1	H39	m	red	5.986	NA	NA	s9f1	Yellow	inter.pop	1
s8m2	S8	m	red	6.065	NA	NA	s9f1	White	intra.pop	0
s9m2	S9	m	red	5.895	NA	NA	s9f1	Blue	brother	0

## Sheet: clutches
id_cl	mother	date	eggs	kept	hatch	nb
b10f1c0	b10f1	2010-11-19	0	0	NA	NA
b10f1c01	b10f1	2010-11-22	0	0	NA	NA
b10f1c010	b10f1	2010-12-15	0	0	NA	NA
b10f1c02	b10f1	2010-11-25	0	0	NA	NA
b10f1c03	b10f1	2010-11-29	0	0	NA	NA
b10f1c04	b10f1	2010-12-01	0	0	NA	NA
b10f1c05	b10f1	2010-12-03	0	0	NA	NA
b10f1c06	b10f1	2010-12-06	0	0	NA	NA
b10f1c07	b10f1	2010-12-08	0	0	NA	NA
b10f1c08	b10f1	2010-12-10	0	0	NA	NA
b10f1c09	b10f1	2010-12-13	0	0	NA	NA
b11f1c01	b11f1	2010-11-22	14	0	NA	NA
b11f1c02	b11f1	2010-11-25	0	0	NA	NA
b11f1c03	b11f1	2010-11-29	0	0	NA	NA
b11f1c04	b11f1	2010-12-01	0	0	NA	NA
b11f1c05	b11f1	2010-12-03	0	0	NA	NA
b11f1c07	b11f1	2010-12-08	20	0	NA	NA
b11f1c08	b11f1	2010-12-10	28	0	NA	NA
b11f1c09	b11f1	2010-12-13	37	0	NA	NA
b11f1c1	b11f1	2010-11-19	31	21	11	1
b11f1c2	b11f1	2010-12-06	12	12	8	2
b15f1c01	b15f1	2010-11-15	89	25	17	NA
b15f1c02	b15f1	2010-11-17	51	0	NA	NA
b15f1c03	b15f1	2010-11-19	60	0	NA	NA
b15f1c04	b15f1	2010-11-22	47	18	16	NA
b15f1c05	b15f1	2010-11-25	0	0	NA	NA
b15f1c06	b15f1	2010-11-29	44	0	NA	NA
b15f1c07	b15f1	2010-12-01	61	0	NA	NA
b15f1c08	b15f1	2010-12-03	42	0	NA	NA
b15f1c1	b15f1	2010-11-12	73	35	30	1
b15f1c2	b15f1	2010-12-05	28	16	16	2
b15f2c0	b15f2	2010-11-10	17	0	NA	NA
b15f2c02	b15f2	2010-11-15	97	0	NA	NA
b15f2c03	b15f2	2010-11-17	129	0	NA	NA
b15f2c04	b15f2	2010-11-19	97	0	NA	NA
b15f2c06	b15f2	2010-11-25	0	0	NA	NA
b15f2c07	b15f2	2010-11-29	61	0	NA	NA
b15f2c08	b15f2	2010-12-01	76	0	NA	NA
b15f2c09	b15f2	2010-11-22	58	25	17	NA
b15f2c1	b15f2	2010-11-12	75	38	20	1
b15f2c2	b15f2	2010-12-03	79	28	21	2
b18f1c0	b18f1	2010-11-19	0	0	NA	NA
b18f1c01	b18f1	2010-11-22	0	0	NA	NA
b18f1c010	b18f1	2010-12-15	0	0	NA	NA
b18f1c02	b18f1	2010-11-25	0	0	NA	NA
b18f1c03	b18f1	2010-11-29	0	0	NA	NA
b18f1c04	b18f1	2010-12-01	0	0	NA	NA
b18f1c05	b18f1	2010-12-03	0	0	NA	NA
b18f1c06	b18f1	2010-12-06	0	0	NA	NA
b18f1c07	b18f1	2010-12-08	0	0	NA	NA
b18f1c08	b18f1	2010-12-10	0	0	NA	NA
b18f1c09	b18f1	2010-12-13	0	0	NA	NA
b19f1c0	b19f1	2010-11-15	18	0	NA	NA
b19f1c01	b19f1	2010-11-17	28	0	NA	NA
b19f1c03	b19f1	2010-11-22	18	0	NA	NA
b19f1c04	b19f1	2010-11-25	5	0	NA	NA
b19f1c05	b19f1	2010-11-29	61	17	NA	NA
b19f1c06	b19f1	2010-12-01	61	0	NA	NA
b19f1c07	b19f1	2010-12-03	92	0	NA	NA
b19f1c08	b19f1	2010-12-06	73	21	11	NA
b19f1c1	b19f1	2010-11-19	45	18	8	1
b19f1c2	b19f1	2010-12-08	79	29	23	2
b20f1c01	b20f1	2010-11-15	112	0	NA	NA
b20f1c02	b20f1	2010-11-17	56	0	NA	NA
b20f1c03	b20f1	2010-11-19	100	0	NA	NA
b20f1c04	b20f1	2010-11-22	88	26	16	NA
b20f1c05	b20f1	2010-11-25	41	0	NA	NA
b20f1c06	b20f1	2010-11-29	18	0	NA	NA
b20f1c07	b20f1	2010-12-01	15	0	NA	NA
b20f1c08	b20f1	2010-12-03	55	0	NA	NA
b20f1c1	b20f1	2010-11-12	73	20	10	1
b20f1c2	b20f1	2010-12-05	19	19	10	2
b20f2c01	b20f2	2010-11-15	50	0	NA	NA
b20f2c02	b20f2	2010-11-17	27	0	NA	NA
b20f2c03	b20f2	2010-11-19	64	0	NA	NA
b20f2c04	b20f2	2010-11-22	84	27	21	NA
b20f2c05	b20f2	2010-11-25	9	0	NA	NA
b20f2c06	b20f2	2010-11-29	0	0	NA	NA
b20f2c07	b20f2	2010-12-01	19	0	NA	NA
b20f2c08	b20f2	2010-12-03	30	0	NA	NA
b20f2c1	b20f2	2010-11-12	66	20	15	1
b20f2c2	b20f2	2010-12-05	23	23	17	2
b22f1c0	b22f1	2010-11-10	42	0	NA	NA
b22f1c01	b22f1	2010-11-12	19	19	0	NA
b22f1c02	b22f1	2010-11-15	43	13	0	NA
b22f1c03	b22f1	2010-11-17	47	0	NA	NA
b22f1c04	b22f1	2010-11-19	94	23	0	NA
b22f1c05	b22f1	2010-11-22	80	24	0	NA
b22f1c06	b22f1	2010-11-25	63	0	NA	NA
b22f1c07	b22f1	2010-11-29	82	0	NA	NA
b22f1c08	b22f1	2010-12-01	13	13	0	NA
b22f1c09	b22f1	2010-12-03	64	20	0	NA
b26f1c0	b26f1	2010-11-19	0	0	NA	NA
b26f1c01	b26f1	2010-11-22	0	0	NA	NA
b26f1c010	b26f1	2010-12-15	0	0	NA	NA
b26f1c011	b26f1	2011-01-08	54	0	NA	NA
b26f1c02	b26f1	2010-11-25	0	0	NA	NA
b26f1c03	b26f1	2010-11-29	0	0	NA	NA
b26f1c04	b26f1	2010-12-01	0	0	NA	NA
b26f1c05	b26f1	2010-12-03	0	0	NA	NA
b26f1c06	b26f1	2010-12-06	0	0	NA	NA
b26f1c07	b26f1	2010-12-08	0	0	NA	NA
b26f1c08	b26f1	2010-12-10	0	0	NA	NA
b26f1c09	b26f1	2010-12-13	0	0	NA	NA
b26f2c0	b26f2	2010-11-19	0	0	NA	NA
b26f2c01	b26f2	2010-11-22	0	0	NA	NA
b26f2c010	b26f2	2010-12-15	0	0	NA	NA
b26f2c02	b26f2	2010-11-25	0	0	NA	NA
b26f2c03	b26f2	2010-11-29	0	0	NA	NA
b26f2c04	b26f2	2010-12-01	0	0	NA	NA
b26f2c05	b26f2	2010-12-03	0	0	NA	NA
b26f2c06	b26f2	2010-12-06	0	0	NA	NA
b26f2c07	b26f2	2010-12-08	0	0	NA	NA
b26f2c08	b26f2	2010-12-10	0	0	NA	NA
b26f2c09	b26f2	2010-12-13	0	0	NA	NA
b27f1c0	b27f1	2010-12-27	0	0	NA	NA
b27f1c01	b27f1	2010-12-29	0	0	NA	NA
b27f1c02	b27f1	2010-12-31	0	0	NA	NA
b27f1c03	b27f1	2011-01-03	0	0	NA	NA
b27f1c04	b27f1	2011-01-05	0	0	NA	NA
b27f1c05	b27f1	2011-01-08	0	0	NA	NA
b27f1c06	b27f1	2011-01-10	0	0	NA	NA
b27f1c07	b27f1	2011-01-12	0	0	NA	NA
b27f1c08	b27f1	2011-01-16	0	0	NA	NA
b27f1c1	b27f1	2010-12-24	5	5	4	1
b28f1c0	b28f1	2010-12-22	27	0	NA	NA
b28f1c01	b28f1	2010-12-24	47	0	NA	NA
b28f1c02	b28f1	2010-12-27	35	0	NA	NA
b28f1c03	b28f1	2010-12-29	21	0	NA	NA
b28f1c04	b28f1	2010-12-31	55	0	NA	NA
b28f1c05	b28f1	2011-01-05	21	0	NA	NA
b28f1c06	b28f1	2011-01-08	76	0	NA	NA
b28f1c07	b28f1	2011-01-10	56	0	NA	NA
b28f1c1	b28f1	2010-12-20	67	23	20	1
b28f1c2	b28f1	2011-01-03	126	24	15	2
b28f1c3	b28f1	2011-01-12	60	26	24	3
b33f1c0	b33f1	2010-11-19	0	0	NA	NA
b33f1c01	b33f1	2010-11-22	0	0	NA	NA
b33f1c010	b33f1	2010-12-15	0	0	NA	NA
b33f1c02	b33f1	2010-11-25	0	0	NA	NA
b33f1c03	b33f1	2010-11-29	0	0	NA	NA
b33f1c04	b33f1	2010-12-01	0	0	NA	NA
b33f1c05	b33f1	2010-12-03	0	0	NA	NA
b33f1c06	b33f1	2010-12-06	0	0	NA	NA
b33f1c07	b33f1	2010-12-08	0	0	NA	NA
b33f1c08	b33f1	2010-12-10	0	0	NA	NA
b33f1c09	b33f1	2010-12-13	0	0	NA	NA
b36f1c0	b36f1	2010-12-27	57	0	NA	NA
b36f1c01	b36f1	2010-12-29	17	0	NA	NA
b36f1c02	b36f1	2011-01-03	132	0	NA	NA
b36f1c03	b36f1	2011-01-05	39	0	NA	NA
b36f1c04	b36f1	2011-01-08	110	0	NA	NA
b36f1c05	b36f1	2011-01-10	64	0	NA	NA
b36f1c06	b36f1	2011-01-13	92	0	NA	NA
b36f1c07	b36f1	2011-01-14	46	0	NA	NA
b36f1c08	b36f1	2011-01-16	57	14	11	NA
b36f1c1	b36f1	2010-12-24	24	18	12	1
b36f1c2	b36f1	2010-12-31	76	23	15	2
b37f2c0	b37f2	2010-12-22	60	0	NA	NA
b37f2c01	b37f2	2010-12-24	88	0	NA	NA
b37f2c02	b37f2	2010-12-29	25	0	NA	NA
b37f2c03	b37f2	2010-12-31	73	0	NA	NA
b37f2c04	b37f2	2011-01-03	72	0	NA	NA
b37f2c05	b37f2	2011-01-05	88	0	NA	NA
b37f2c06	b37f2	2011-01-08	100	0	NA	NA
b37f2c07	b37f2	2011-01-10	69	0	NA	NA
b37f2c1	b37f2	2010-12-20	22	14	9	1
b37f2c2	b37f2	2010-12-27	14	14	10	2
b37f2c3	b37f2	2011-01-12	46	20	16	3
b3f1c0	b3f1	2010-12-13	154	0	NA	NA
b3f1c01	b3f1	2010-12-15	96	0	NA	NA
b3f1c02	b3f1	2010-12-20	210	0	NA	NA
b3f1c03	b3f1	2010-12-22	72	0	NA	NA
b3f1c04	b3f1	2010-12-24	63	0	NA	NA
b3f1c05	b3f1	2010-12-27	58	0	NA	NA
b3f1c06	b3f1	2010-12-29	47	0	NA	NA
b3f1c07	b3f1	2010-12-31	77	0	NA	NA
b3f1c08	b3f1	2010-12-17	85	23	11	NA
b3f1c1	b3f1	2010-12-10	112	28	21	1
b3f1c2	b3f1	2011-01-02	89	21	19	2
b3f2c0	b3f2	2010-11-19	0	0	NA	NA
b3f2c01	b3f2	2010-11-22	0	0	NA	NA
b3f2c02	b3f2	2010-11-25	0	0	NA	NA
b3f2c03	b3f2	2010-11-29	0	0	NA	NA
b3f2c04	b3f2	2010-12-01	0	0	NA	NA
b3f2c05	b3f2	2010-12-03	0	0	NA	NA
b3f2c06	b3f2	2010-12-06	0	0	NA	NA
b3f2c07	b3f2	2010-12-08	0	0	NA	NA
b3f2c08	b3f2	2010-12-10	0	0	NA	NA
b3f2c09	b3f2	2010-12-13	0	0	NA	NA
b40f1c01	b40f1	2010-11-17	83	0	NA	NA
b40f1c02	b40f1	2010-11-19	78	0	NA	NA
b40f1c03	b40f1	2010-11-22	71	0	NA	NA
b40f1c05	b40f1	2010-11-29	0	0	NA	NA
b40f1c06	b40f1	2010-12-01	11	0	NA	NA
b40f1c07	b40f1	2010-12-03	0	0	NA	NA
b40f1c08	b40f1	2010-12-06	60	0	NA	NA
b40f1c1	b40f1	2010-11-15	32	22	18	1
b40f1c2	b40f1	2010-11-25	17	11	8	2
b40f1c00	b40f1	2010-12-08	0	NA	NA	NA
b41f1c0	b41f1	2010-11-10	58	0	NA	NA
b41f1c02	b41f1	2010-11-15	76	0	NA	NA
b41f1c03	b41f1	2010-11-17	79	0	NA	NA
b41f1c04	b41f1	2010-11-19	68	0	NA	NA
b41f1c05	b41f1	2010-11-22	52	0	NA	NA
b41f1c06	b41f1	2010-11-25	29	0	NA	NA
b41f1c07	b41f1	2010-11-29	91	0	NA	NA
b41f1c08	b41f1	2010-12-01	46	0	NA	NA
b41f1c1	b41f1	2010-11-12	54	15	12	1
b41f1c2d	b41f1	2010-12-03	70	21	17	2
b41f2c01	b41f2	2010-11-17	38	0	NA	NA
b41f2c02	b41f2	2010-11-19	22	0	NA	NA
b41f2c03	b41f2	2010-11-22	72	19	11	NA
b41f2c04	b41f2	2010-11-25	0	0	NA	NA
b41f2c05	b41f2	2010-11-29	49	0	NA	NA
b41f2c06	b41f2	2010-12-01	30	0	NA	NA
b41f2c07	b41f2	2010-12-03	72	0	NA	NA
b41f2c08	b41f2	2010-12-06	144	0	NA	NA
b41f2c1	b41f2	2010-11-16	37	37	27	1
b41f2c2	b41f2	2010-12-09	91	25	21	2
b5f1c0	b5f1	2010-12-13	0	0	NA	NA
b5f1c01	b5f1	2010-12-15	0	0	NA	NA
b5f1c02	b5f1	2010-12-17	0	0	NA	NA
b5f1c03	b5f1	2010-12-20	10	0	NA	NA
b5f1c04	b5f1	2010-12-22	0	0	NA	NA
b5f1c05	b5f1	2010-12-24	0	0	NA	NA
b5f1c06	b5f1	2010-12-27	0	0	NA	NA
b5f1c07	b5f1	2010-12-29	0	0	NA	NA
b5f1c1	b5f1	2010-12-10	10	10	9	1
b5f1c2	b5f1	2010-12-31	18	18	13	2
b5f1c3	b5f1	2011-01-02	48	20	18	3
b5f2c0	b5f2	2010-11-16	20	20	16	NA
b5f2c01	b5f2	2010-11-19	8	0	NA	NA
b5f2c02	b5f2	2010-11-22	5	0	NA	NA
b5f2c03	b5f2	2010-11-25	0	0	NA	NA
b5f2c05	b5f2	2010-12-01	68	25	16	NA
b5f2c06	b5f2	2010-12-03	73	0	NA	NA
b5f2c07	b5f2	2010-12-06	95	0	NA	NA
b5f2c1	b5f2	2010-11-29	7	7	5	1
b5f2c2	b5f2	2010-12-09	102	38	24	2
b9f1c0	b9f1	2010-12-29	0	0	NA	NA
b9f1c01	b9f1	2010-12-31	13	0	NA	NA
b9f1c02	b9f1	2011-01-05	25	0	NA	NA
b9f1c03	b9f1	2011-01-08	56	0	NA	NA
b9f1c04	b9f1	2011-01-10	54	0	NA	NA
b9f1c05	b9f1	2011-01-13	56	0	NA	NA
b9f1c06	b9f1	2011-01-14	60	0	NA	NA
b9f1c1	b9f1	2010-12-24	8	8	3	1
b9f1c2	b9f1	2010-12-27	28	14	7	2
b9f1c3	b9f1	2011-01-03	88	22	8	3
b9f1c4	b9f1	2011-01-16	59	19	0	4
f11f1c0	f11f1	2010-11-22	0	0	NA	NA
f11f1c01	f11f1	2010-11-25	0	0	NA	NA
f11f1c02	f11f1	2010-11-29	0	0	NA	NA
f11f1c03	f11f1	2010-12-01	0	0	NA	NA
f11f1c04	f11f1	2010-12-03	0	0	NA	NA
f11f1c05	f11f1	2010-12-06	0	0	NA	NA
f11f1c06	f11f1	2010-12-13	0	0	NA	NA
f11f1c07	f11f1	2010-12-15	0	0	NA	NA
f13f1c0	f13f1	2010-11-17	73	0	NA	NA
f13f1c01	f13f1	2010-11-19	65	0	NA	NA
f13f1c02	f13f1	2010-11-25	86	0	NA	NA
f13f1c03	f13f1	2010-11-29	93	0	NA	NA
f13f1c04	f13f1	2010-12-01	111	0	NA	NA
f13f1c05	f13f1	2010-12-03	55	53	39	NA
f13f1c06	f13f1	2010-12-05	72	34	34	NA
f13f1c1	f13f1	2010-11-12	119	38	31	1
f13f1c2	f13f1	2010-11-15	111	16	12	2
f13f1c3	f13f1	2010-11-22	44	21	20	3
f13f2c0	f13f2	2010-11-10	46	0	NA	NA
f13f2c01	f13f2	2010-11-15	145	0	NA	NA
f13f2c02	f13f2	2010-11-17	102	0	NA	NA
f13f2c03	f13f2	2010-11-19	103	0	NA	NA
f13f2c04	f13f2	2010-11-25	61	0	NA	NA
f13f2c05	f13f2	2010-11-29	98	0	NA	NA
f13f2c06	f13f2	2010-12-01	88	31	15	NA
f13f2c08	f13f2	2010-11-22	148	24	13	NA
f13f2c1	f13f2	2010-11-12	77	22	15	1
f13f2c2	f13f2	2010-12-03	95	14	8	2
f16f1c0	f16f1	2010-11-10	51	0	NA	NA
f16f1c01	f16f1	2010-11-15	108	0	NA	NA
f16f1c02	f16f1	2010-11-17	84	0	NA	NA
f16f1c03	f16f1	2010-11-19	86	0	NA	NA
f16f1c04	f16f1	2010-11-25	113	0	NA	NA
f16f1c05	f16f1	2010-11-29	139	0	NA	NA
f16f1c06	f16f1	2010-12-01	63	20	7	2
f16f1c08	f16f1	2010-11-22	112	18	12	NA
f16f1c1	f16f1	2010-11-12	87	28	12	1
f16f1c2	f16f1	2010-12-03	61	0	NA	NA
f16f2c0	f16f2	2010-11-15	146	0	NA	NA
f16f2c01	f16f2	2010-11-17	66	0	NA	NA
f16f2c02	f16f2	2010-11-19	131	0	NA	NA
f16f2c03	f16f2	2010-11-25	134	0	NA	NA
f16f2c04	f16f2	2010-11-29	142	0	NA	NA
f16f2c05	f16f2	2010-12-01	74	0	NA	NA
f16f2c06	f16f2	2010-12-03	80	0	NA	NA
f16f2c07	f16f2	2010-11-22	124	14	12	NA
f16f2c1	f16f2	2010-11-12	64	26	18	1
f16f2c2	f16f2	2010-12-05	54	25	20	2
f21f1c0	f21f1	2010-11-17	0	0	NA	NA
f21f1c01	f21f1	2010-11-19	0	0	NA	NA
f21f1c02	f21f1	2010-11-19	63	0	NA	NA
f21f1c03	f21f1	2010-11-22	70	0	NA	NA
f21f1c04	f21f1	2010-11-25	13	0	NA	NA
f21f1c05	f21f1	2010-11-29	0	0	NA	NA
f21f1c06	f21f1	2010-12-01	0	0	NA	NA
f21f1c07	f21f1	2010-12-03	0	0	NA	NA
f21f1c08	f21f1	2010-12-05	0	0	NA	NA
f21f1c09	f21f1	2010-12-06	0	0	NA	NA
f21f1c1	f21f1	2010-11-16	55	24	19	1
f21f1c010	f21f1	2010-12-08	0	NA	NA	NA
f22f1c0	f22f1	2010-11-22	0	0	NA	NA
f22f1c010	f22f1	2010-12-15	19	0	NA	NA
f22f1c02	f22f1	2010-11-29	65	0	NA	NA
f22f1c03	f22f1	2010-12-01	23	19	8	NA
f22f1c04	f22f1	2010-12-03	50	0	NA	NA
f22f1c05	f22f1	2010-12-05	0	0	NA	NA
f22f1c07	f22f1	2010-12-08	59	0	NA	NA
f22f1c08	f22f1	2010-12-11	0	0	NA	NA
f22f1c09	f22f1	2010-12-13	67	0	NA	NA
f22f1c1	f22f1	2010-11-25	7	7	NA	1
f22f1c2	f22f1	2010-12-06	50	23	18	2
f23f1c0	f23f1	2010-11-17	78	0	NA	NA
f23f1c01	f23f1	2010-11-19	169	0	NA	NA
f23f1c02	f23f1	2010-11-25	94	0	NA	NA
f23f1c03	f23f1	2010-11-29	145	0	NA	NA
f23f1c04	f23f1	2010-12-01	89	0	NA	NA
f23f1c05	f23f1	2010-12-03	67	0	NA	NA
f23f1c06	f23f1	2010-11-22	107	24	14	NA
f23f1c07	f23f1	2010-11-12	122	31	22	NA
f23f1c1	f23f1	2010-11-15	180	26	17	1
f23f1c2	f23f1	2010-12-05	68	33	7	2
f24f1c0	f24f1	2010-11-15	98	0	NA	NA
f24f1c00	f24f1	2010-11-10	0	NA	NA	NA
f24f1c01	f24f1	2010-11-17	51	0	NA	NA
f24f1c02	f24f1	2010-11-19	0	0	NA	NA
f24f1c03	f24f1	2010-11-19	101	0	NA	NA
f24f1c04	f24f1	2010-11-22	128	0	NA	NA
f24f1c05	f24f1	2010-12-01	0	0	NA	NA
f24f1c06	f24f1	2010-12-03	0	0	NA	NA
f24f1c07	f24f1	2010-11-25	128	41	14	NA
f24f1c1	f24f1	2010-11-12	72	35	11	1
f24f1c2	f24f1	2010-11-29	104	31	7	2
f24f1c08	f24f1	2010-12-04	0	NA	NA	NA
f26f1c01	f26f1	2010-11-17	0	0	NA	NA
f26f1c02	f26f1	2010-11-19	107	0	NA	NA
f26f1c03	f26f1	2010-11-22	67	0	NA	NA
f26f1c04	f26f1	2010-11-29	62	0	NA	NA
f26f1c05	f26f1	2010-12-01	62	0	NA	NA
f26f1c06	f26f1	2010-12-03	38	0	NA	NA
f26f1c07	f26f1	2010-12-06	34	0	NA	NA
f26f1c08	f26f1	2010-11-25	50	26	24	NA
f26f1c1	f26f1	2010-11-16	45	26	21	1
f26f1c2	f26f1	2010-12-09	48	22	20	2
f26f2c0	f26f2	2010-11-19	0	0	NA	NA
f26f2c01	f26f2	2010-11-25	80	0	NA	NA
f26f2c02	f26f2	2010-11-29	116	0	NA	NA
f26f2c04	f26f2	2010-12-03	0	0	NA	NA
f26f2c05	f26f2	2010-12-06	0	0	NA	NA
f26f2c06	f26f2	2010-12-09	0	0	NA	NA
f26f2c07	f26f2	2010-12-13	0	0	NA	NA
f26f2c08	f26f2	2010-12-15	0	0	NA	NA
f26f2c1	f26f2	2010-11-22	41	27	22	1
f26f2c2	f26f2	2010-12-01	81	22	14	2
f27f1c0	f27f1	2010-11-19	0	0	NA	NA
f27f1c01	f27f1	2010-11-22	0	0	NA	NA
f27f1c02	f27f1	2010-11-25	0	0	NA	NA
f27f1c03	f27f1	2010-11-29	0	0	NA	NA
f27f1c04	f27f1	2010-12-01	0	0	NA	NA
f27f1c05	f27f1	2010-12-03	0	0	NA	NA
f27f1c06	f27f1	2010-12-06	0	0	NA	NA
f27f1c07	f27f1	2010-12-13	0	0	NA	NA
f31f1c0	f31f1	2010-11-19	0	0	NA	NA
f31f1c01	f31f1	2010-11-22	0	0	NA	NA
f31f1c02	f31f1	2010-11-25	0	0	NA	NA
f31f1c03	f31f1	2010-11-29	0	0	NA	NA
f31f1c04	f31f1	2010-12-01	0	0	NA	NA
f31f1c05	f31f1	2010-12-03	0	0	NA	NA
f31f1c06	f31f1	2010-12-13	0	0	NA	NA
f31f1c07	f31f1	2010-12-15	0	0	NA	NA
f31f2c0	f31f2	2010-11-19	0	0	NA	NA
f31f2c01	f31f2	2010-11-22	0	0	NA	NA
f31f2c010	f31f2	2010-12-15	22	0	NA	NA
f31f2c011	f31f2	2010-12-17	6	6	NA	NA
f31f2c012	f31f2	2010-12-20	145	0	NA	NA
f31f2c013	f31f2	2010-12-22	74	0	NA	NA
f31f2c02	f31f2	2010-11-25	0	0	NA	NA
f31f2c03	f31f2	2010-11-29	0	0	NA	NA
f31f2c05	f31f2	2010-12-03	82	0	NA	NA
f31f2c06	f31f2	2010-12-06	75	0	NA	NA
f31f2c07	f31f2	2010-12-08	13	0	NA	NA
f31f2c08	f31f2	2010-12-10	41	0	NA	NA
f31f2c09	f31f2	2010-12-13	82	0	NA	NA
f31f2c1	f31f2	2010-12-01	20	20	15	1
f31f2c2	f31f2	2010-12-24	24	12	10	2
f33f1c0	f33f1	2010-11-17	25	0	NA	NA
f33f1c01	f33f1	2010-11-17	0	0	NA	NA
f33f1c010	f33f1	2010-12-09	104	14	10	NA
f33f1c02	f33f1	2010-11-19	72	0	NA	NA
f33f1c03	f33f1	2010-11-21	0	0	NA	NA
f33f1c04	f33f1	2010-11-22	40	0	NA	NA
f33f1c05	f33f1	2010-11-29	131	0	NA	NA
f33f1c06	f33f1	2010-11-30	0	0	NA	NA
f33f1c07	f33f1	2010-12-01	102	0	NA	NA
f33f1c08	f33f1	2010-12-03	64	0	NA	NA
f33f1c09	f33f1	2010-12-06	74	0	NA	NA
f33f1c1	f33f1	2010-11-16	65	30	21	1
f33f1c2	f33f1	2010-11-25	26	18	16	2
f35f1c0	f35f1	2010-11-19	0	0	NA	NA
f35f1c01	f35f1	2010-11-22	0	0	NA	NA
f35f1c02	f35f1	2010-11-25	0	0	NA	NA
f35f1c03	f35f1	2010-11-29	0	0	NA	NA
f35f1c04	f35f1	2010-12-01	0	0	NA	NA
f35f1c05	f35f1	2010-12-03	0	0	NA	NA
f35f1c06	f35f1	2010-12-13	0	0	NA	NA
f35f1c07	f35f1	2010-12-15	0	0	NA	NA
f36f1c0	f36f1	2010-11-19	0	0	NA	NA
f36f1c01	f36f1	2010-11-22	0	0	NA	NA
f36f1c02	f36f1	2010-11-25	0	0	NA	NA
f36f1c03	f36f1	2010-11-29	0	0	NA	NA
f36f1c04	f36f1	2010-12-01	0	0	NA	NA
f36f1c05	f36f1	2010-12-03	0	0	NA	NA
f36f1c06	f36f1	2010-12-13	0	0	NA	NA
f36f1c07	f36f1	2010-12-15	0	0	NA	NA
f38f1c0	f38f1	2010-11-12	52	0	NA	NA
f38f1c01	f38f1	2010-11-17	113	0	NA	NA
f38f1c02	f38f1	2010-11-19	0	0	NA	NA
f38f1c03	f38f1	2010-11-19	172	0	NA	NA
f38f1c04	f38f1	2010-11-25	84	43	30	NA
f38f1c05	f38f1	2010-11-29	168	0	NA	NA
f38f1c06	f38f1	2010-12-01	119	0	NA	NA
f38f1c07	f38f1	2010-12-03	74	0	NA	NA
f38f1c08	f38f1	2010-11-22	119	0	NA	NA
f38f1c1	f38f1	2010-11-15	99	47	42	1
f38f1c2	f38f1	2010-12-05	37	37	33	2
f39f1c0	f39f1	2010-11-17	55	0	NA	NA
f39f1c01	f39f1	2010-11-19	0	0	NA	NA
f39f1c02	f39f1	2010-11-19	0	0	NA	NA
f39f1c03	f39f1	2010-11-22	0	0	NA	NA
f39f1c04	f39f1	2010-11-25	0	0	NA	NA
f39f1c05	f39f1	2010-11-15	79	17	NA	NA
f39f1c06	f39f1	2010-12-01	48	0	NA	NA
f39f1c08	f39f1	2010-12-05	30	30	6	3
f39f1c1	f39f1	2010-11-12	65	34	12	1
f39f1c2	f39f1	2010-11-29	66	25	2	2
f39f1c3	f39f1	2010-12-03	61	0	NA	NA
f3f1c0	f3f1	2010-11-22	0	0	NA	NA
f3f1c01	f3f1	2010-11-25	0	0	NA	NA
f3f1c02	f3f1	2010-11-29	0	0	NA	NA
f3f1c03	f3f1	2010-12-01	0	0	NA	NA
f3f1c04	f3f1	2010-12-03	0	0	NA	NA
f3f1c05	f3f1	2010-12-15	0	0	NA	NA
f4f1c01	f4f1	2010-12-15	27	0	NA	NA
f4f1c02	f4f1	2010-12-17	59	0	NA	NA
f4f1c04	f4f1	2010-12-22	58	0	NA	NA
f4f1c05	f4f1	2010-12-24	38	0	NA	NA
f4f1c06	f4f1	2010-12-27	16	0	NA	NA
f4f1c07	f4f1	2010-12-29	0	0	NA	NA
f4f1c08	f4f1	2010-12-31	0	0	NA	NA
f4f1c09	f4f1	2011-01-03	0	0	NA	NA
f4f1c1	f4f1	2010-12-13	52	17	16	1
f4f1c2	f4f1	2010-12-20	103	20	20	2
f4f2c0	f4f2	2010-11-17	86	0	NA	NA
f4f2c01	f4f2	2011-01-03	0	NA	NA	NA
f4f2c01	f4f2	2010-11-19	68	0	NA	NA
f4f2c02	f4f2	2010-11-22	107	0	NA	NA
f4f2c03	f4f2	2010-11-25	0	0	NA	NA
f4f2c04	f4f2	2010-12-01	27	0	NA	NA
f4f2c05	f4f2	2010-12-03	58	0	NA	NA
f4f2c06	f4f2	2010-12-05	0	0	NA	NA
f4f2c07	f4f2	2010-12-06	64	0	NA	NA
f4f2c08	f4f2	2010-12-07	0	0	NA	NA
f4f2c09	f4f2	2010-12-08	103	27	25	NA
f4f2c1	f4f2	2010-11-15	111	24	20	1
f4f2c2	f4f2	2010-11-29	105	32	27	2
f6f1c0	f6f1	2010-11-17	12	0	NA	NA
f6f1c01	f6f1	2010-11-19	0	0	NA	NA
f6f1c02	f6f1	2010-11-19	36	0	NA	NA
f6f1c03	f6f1	2010-11-22	75	0	NA	NA
f6f1c04	f6f1	2010-11-29	90	0	NA	NA
f6f1c05	f6f1	2010-12-01	8	0	NA	NA
f6f1c06	f6f1	2010-12-03	16	0	NA	NA
f6f1c07	f6f1	2010-12-05	0	0	NA	NA
f6f1c09	f6f1	2010-12-09	66	17	13	2
f6f1c1	f6f1	2010-11-16	41	24	21	1
f6f1c2	f6f1	2010-12-06	56	0	NA	NA
f6f1c8	f6f1	2010-11-25	43	19	7	NA
f9f1c0	f9f1	2010-11-15	137	0	NA	NA
f9f1c01	f9f1	2010-11-17	96	0	NA	NA
f9f1c02	f9f1	2010-11-19	39	0	NA	NA
f9f1c03	f9f1	2010-11-25	33	0	NA	NA
f9f1c04	f9f1	2010-11-29	40	0	NA	NA
f9f1c05	f9f1	2010-12-01	84	0	NA	NA
f9f1c06	f9f1	2010-12-03	80	0	NA	NA
f9f1c08	f9f1	2010-11-22	72	23	14	NA
f9f1c1	f9f1	2010-11-12	69	31	27	1
f9f1c2	f9f1	2010-12-05	34	19	14	2
h10f1c0	h10f1	2010-11-19	0	0	NA	NA
h10f1c01	h10f1	2010-11-22	0	0	NA	NA
h10f1c010	h10f1	2010-12-15	0	0	NA	NA
h10f1c02	h10f1	2010-11-25	0	0	NA	NA
h10f1c03	h10f1	2010-11-29	0	0	NA	NA
h10f1c04	h10f1	2010-12-01	0	0	NA	NA
h10f1c05	h10f1	2010-12-03	0	0	NA	NA
h10f1c06	h10f1	2010-12-06	0	0	NA	NA
h10f1c07	h10f1	2010-12-09	0	0	NA	NA
h10f1c08	h10f1	2010-12-11	0	0	NA	NA
h10f1c09	h10f1	2010-12-13	0	0	NA	NA
h12f1c0	h12f1	2010-11-12	42	0	NA	NA
h12f1c01	h12f1	2010-11-15	77	0	NA	NA
h12f1c02	h12f1	2010-11-17	27	0	NA	NA
h12f1c03	h12f1	2010-11-22	79	0	NA	NA
h12f1c04	h12f1	2010-11-29	16	0	NA	NA
h12f1c05	h12f1	2010-12-01	21	0	NA	NA
h12f1c06	h12f1	2010-12-03	52	0	NA	NA
h12f1c07	h12f1	2010-11-25	51	26	21	NA
h12f1c1	h12f1	2010-11-19	72	24	22	1
h12f1c2	h12f1	2010-12-05	55	14	14	2
h13f1c0	h13f1	2010-11-10	111	0	NA	NA
h13f1c01	h13f1	2010-11-15	64	0	NA	NA
h13f1c02	h13f1	2010-11-17	99	0	NA	NA
h13f1c03	h13f1	2010-11-19	82	0	NA	NA
h13f1c04	h13f1	2010-11-25	111	0	NA	NA
h13f1c05	h13f1	2010-11-29	112	0	NA	NA
h13f1c06	h13f1	2010-12-01	84	0	NA	NA
h13f1c07	h13f1	2010-11-22	133	22	19	NA
h13f1c1	h13f1	2010-11-12	73	30	28	1
h13f1c2	h13f1	2010-12-03	67	30	24	2
h15f1c0	h15f1	2010-11-10	81	0	NA	NA
h15f1c01	h15f1	2010-11-15	131	0	NA	NA
h15f1c02	h15f1	2010-11-17	80	0	NA	NA
h15f1c03	h15f1	2010-11-22	124	0	NA	NA
h15f1c04	h15f1	2010-12-01	93	34	0	NA
h15f1c05	h15f1	2010-12-03	62	24	0	NA
h15f1c1	h15f1	2010-11-12	67	34	0	1
h15f1c2	h15f1	2010-11-19	77	20	0	2
h15f1c3	h15f1	2010-11-25	122	22	0	3
h15f1c4	h15f1	2010-11-29	113	26	0	4
h16f1c0	h16f1	2010-11-12	78	0	NA	NA
h16f1c01	h16f1	2010-11-17	39	0	NA	NA
h16f1c02	h16f1	2010-11-19	74	0	NA	NA
h16f1c03	h16f1	2010-11-22	112	0	NA	NA
h16f1c04	h16f1	2010-11-29	112	0	NA	NA
h16f1c05	h16f1	2010-12-01	23	0	NA	NA
h16f1c06	h16f1	2010-12-03	21	0	NA	NA
h16f1c07	h16f1	2010-12-05	66	36	25	NA
h16f1c1	h16f1	2010-11-15	95	20	15	1
h16f1c2	h16f1	2010-11-25	83	17	7	2
h17f1c0	h17f1	2010-11-19	0	0	NA	NA
h17f1c01	h17f1	2010-11-22	0	0	NA	NA
h17f1c02	h17f1	2010-11-25	0	0	NA	NA
h17f1c03	h17f1	2010-11-29	0	0	NA	NA
h17f1c04	h17f1	2010-12-01	0	0	NA	NA
h17f1c05	h17f1	2010-12-06	0	0	NA	NA
h17f1c06	h17f1	2010-12-09	0	0	NA	NA
h17f1c07	h17f1	2010-12-11	0	0	NA	NA
h17f1c08	h17f1	2010-12-13	0	0	NA	NA
h17f1c09	h17f1	2010-12-15	0	0	NA	NA
h18f1c0	h18f1	2010-11-10	20	0	NA	NA
h18f1c01	h18f1	2010-11-15	41	0	NA	NA
h18f1c02	h18f1	2010-11-17	80	0	NA	NA
h18f1c03	h18f1	2010-11-25	56	0	NA	NA
h18f1c04	h18f1	2010-12-01	55	24	5	NA
h18f1c05	h18f1	2010-11-19	67	15	3	NA
h18f1c1	h18f1	2010-11-12	52	23	6	1
h18f1c2	h18f1	2010-11-22	82	21	2	2
h18f1c3	h18f1	2010-12-03	65	29	12	3
h18f1c4	h18f1	2010-11-29	54	22	11	NA
h1f1c0	h1f1	2010-11-12	44	0	NA	NA
h1f1c01	h1f1	2010-11-17	19	0	NA	NA
h1f1c02	h1f1	2010-11-19	21	0	NA	NA
h1f1c03	h1f1	2010-11-22	16	0	NA	NA
h1f1c04	h1f1	2010-11-25	0	0	NA	NA
h1f1c05	h1f1	2010-11-29	0	0	NA	NA
h1f1c06	h1f1	2010-12-01	0	0	NA	NA
h1f1c07	h1f1	2010-12-03	0	0	NA	NA
h1f1c08	h1f1	2010-12-05	14	14	14	NA
h1f1c1	h1f1	2010-11-15	62	18	14	1
h21f1c0	h21f1	2010-11-17	75	0	NA	NA
h21f1c01	h21f1	2010-11-19	67	0	NA	NA
h21f1c02	h21f1	2010-11-22	89	0	NA	NA
h21f1c03	h21f1	2010-11-25	95	0	NA	NA
h21f1c04	h21f1	2010-12-01	77	0	NA	NA
h21f1c05	h21f1	2010-12-03	36	0	NA	NA
h21f1c06	h21f1	2010-12-06	95	0	NA	NA
h21f1c07	h21f1	2010-11-29	51	24	18	NA
h21f1c1	h21f1	2010-11-15	109	28	23	1
h21f1c2	h21f1	2010-12-09	57	29	21	1
h25f1c0	h25f1	2010-11-19	0	0	NA	NA
h25f1c01	h25f1	2010-11-22	0	0	NA	NA
h25f1c02	h25f1	2010-11-25	0	0	NA	NA
h25f1c03	h25f1	2010-11-29	0	0	NA	NA
h25f1c04	h25f1	2010-12-01	0	0	NA	NA
h25f1c05	h25f1	2010-12-06	0	0	NA	NA
h25f1c06	h25f1	2010-12-09	0	0	NA	NA
h25f1c07	h25f1	2010-12-11	0	0	NA	NA
h25f1c08	h25f1	2010-12-13	0	0	NA	NA
h25f1c09	h25f1	2010-12-15	0	0	NA	NA
h27f1c0	h27f1	2010-11-10	38	0	NA	NA
h27f1c01	h27f1	2010-11-15	139	0	NA	NA
h27f1c02	h27f1	2010-11-17	81	0	NA	NA
h27f1c03	h27f1	2010-11-19	94	0	NA	NA
h27f1c04	h27f1	2010-11-25	151	0	NA	NA
h27f1c05	h27f1	2010-11-29	161	0	NA	NA
h27f1c06	h27f1	2010-12-01	98	0	NA	NA
h27f1c07	h27f1	2010-11-22	136	20	15	NA
h27f1c1	h27f1	2010-11-12	64	24	19	1
h27f1c2	h27f1	2010-12-03	82	25	17	2
h28f1c0	h28f1	2010-11-12	84	0	NA	NA
h28f1c01	h28f1	2010-11-15	71	0	NA	NA
h28f1c02	h28f1	2010-11-19	44	0	NA	NA
h28f1c03	h28f1	2010-11-22	53	0	NA	NA
h28f1c04	h28f1	2010-11-25	71	0	NA	NA
h28f1c05	h28f1	2010-11-29	82	0	NA	NA
h28f1c06	h28f1	2010-12-01	42	42	34	NA
h28f1c07	h28f1	2010-12-03	32	0	NA	NA
h28f1c1	h28f1	2010-11-17	56	25	19	1
h28f1c2	h28f1	2010-12-05	35	35	29	2
h29f1c0	h29f1	2010-11-10	62	0	NA	NA
h29f1c01	h29f1	2010-11-19	98	0	NA	NA
h29f1c02	h29f1	2010-11-15	125	0	NA	NA
h29f1c03	h29f1	2010-11-17	111	0	NA	NA
h29f1c04	h29f1	2010-11-22	148	23	14	NA
h29f1c05	h29f1	2010-11-25	113	0	NA	NA
h29f1c06	h29f1	2010-12-01	0	0	NA	NA
h29f1c07	h29f1	2010-11-29	125	0	NA	NA
h29f1c1	h29f1	2010-11-12	84	18	11	1
h29f1c2	h29f1	2010-12-03	58	29	19	2
h2f1c0	h2f1	2010-11-10	78	0	NA	NA
h2f1c01	h2f1	2010-11-15	123	0	NA	NA
h2f1c02	h2f1	2010-11-17	78	0	NA	NA
h2f1c03	h2f1	2010-11-19	96	0	NA	NA
h2f1c04	h2f1	2010-11-25	126	0	NA	NA
h2f1c05	h2f1	2010-11-29	105	0	NA	NA
h2f1c06	h2f1	2010-12-01	80	0	NA	NA
h2f1c07	h2f1	2010-12-03	80	35	31	NA
h2f1c1	h2f1	2010-11-12	67	22	16	1
h2f1c2	h2f1	2010-11-22	147	41	28	2
h31f1c0	h31f1	2010-11-19	54	0	NA	NA
h31f1c01	h31f1	2010-11-15	86	0	NA	NA
h31f1c03	h31f1	2010-11-22	96	30	26	NA
h31f1c04	h31f1	2010-11-25	98	0	NA	NA
h31f1c05	h31f1	2010-12-01	107	0	NA	NA
h31f1c07	h31f1	2010-11-17	63	0	NA	NA
h31f1c08	h31f1	2010-11-29	98	0	NA	NA
h31f1c1	h31f1	2010-11-12	106	25	22	1
h31f1c2	h31f1	2010-12-03	37	37	24	2
h32f1c0	h32f1	2010-11-12	41	0	NA	NA
h32f1c01	h32f1	2010-11-17	60	0	NA	NA
h32f1c02	h32f1	2010-11-19	77	0	NA	NA
h32f1c03	h32f1	2010-11-22	117	0	NA	NA
h32f1c04	h32f1	2010-11-29	87	0	NA	NA
h32f1c05	h32f1	2010-12-01	34	0	NA	NA
h32f1c06	h32f1	2010-12-03	0	0	NA	NA
h32f1c07	h32f1	2010-12-05	0	0	NA	NA
h32f1c1	h32f1	2010-11-15	92	18	18	1
h32f1c2	h32f1	2010-11-25	100	21	17	2
h33f1c0	h33f1	2010-11-10	61	0	NA	NA
h33f1c01	h33f1	2010-11-15	130	0	NA	NA
h33f1c02	h33f1	2010-11-17	76	0	NA	NA
h33f1c03	h33f1	2010-11-19	76	0	NA	NA
h33f1c04	h33f1	2010-11-25	91	0	NA	NA
h33f1c05	h33f1	2010-11-29	109	0	NA	NA
h33f1c06	h33f1	2010-12-01	102	0	NA	NA
h33f1c07	h33f1	2010-11-22	114	26	25	NA
h33f1c1	h33f1	2010-11-12	110	20	20	1
h33f1c2	h33f1	2010-12-03	38	27	24	2
h34f1c0	h34f1	2010-11-19	0	0	NA	NA
h34f1c01	h34f1	2010-11-22	0	0	NA	NA
h34f1c010	h34f1	2010-12-15	0	0	NA	NA
h34f1c02	h34f1	2010-11-25	0	0	NA	NA
h34f1c03	h34f1	2010-11-29	0	0	NA	NA
h34f1c04	h34f1	2010-12-01	0	0	NA	NA
h34f1c05	h34f1	2010-12-03	0	0	NA	NA
h34f1c06	h34f1	2010-12-06	0	0	NA	NA
h34f1c07	h34f1	2010-12-09	0	0	NA	NA
h34f1c08	h34f1	2010-12-11	0	0	NA	NA
h34f1c09	h34f1	2010-12-13	0	0	NA	NA
h36f1c0	h36f1	2010-11-10	20	0	NA	NA
h36f1c01	h36f1	2010-11-15	107	0	NA	NA
h36f1c02	h36f1	2010-11-17	76	0	NA	NA
h36f1c03	h36f1	2010-11-19	96	0	NA	NA
h36f1c04	h36f1	2010-11-25	71	0	NA	NA
h36f1c05	h36f1	2010-11-29	54	0	NA	NA
h36f1c06	h36f1	2010-12-01	30	0	NA	NA
h36f1c07	h36f1	2010-11-22	135	18	15	NA
h36f1c1	h36f1	2010-11-12	93	42	15	1
h36f1c2	h36f1	2010-12-03	23	23	20	2
h38f1c0	h38f1	2010-11-10	38	0	NA	NA
h38f1c01	h38f1	2010-11-15	128	0	NA	NA
h38f1c02	h38f1	2010-11-17	90	0	NA	NA
h38f1c03	h38f1	2010-11-19	124	0	NA	NA
h38f1c04	h38f1	2010-11-22	130	0	NA	NA
h38f1c05	h38f1	2010-11-29	129	0	NA	NA
h38f1c06	h38f1	2010-12-01	81	0	NA	NA
h38f1c1	h38f1	2010-11-12	79	37	11	1
h38f1c2	h38f1	2010-11-25	114	33	8	2
h38f1c33	h38f1	2010-12-03	61	19	10	3
h38f2c0	h38f2	2010-11-10	39	0	NA	NA
h38f2c01	h38f2	2010-11-15	102	0	NA	NA
h38f2c02	h38f2	2010-11-17	73	0	NA	NA
h38f2c03	h38f2	2010-11-19	181	0	NA	NA
h38f2c04	h38f2	2010-11-25	108	0	NA	NA
h38f2c05	h38f2	2010-11-29	69	0	NA	NA
h38f2c06	h38f2	2010-12-01	74	0	NA	NA
h38f2c07	h38f2	2010-11-22	98	32	12	NA
h38f2c1	h38f2	2010-11-12	70	31	12	1
h38f2c2	h38f2	2010-12-03	48	48	14	2
h39f1c0	h39f1	2010-11-12	61	0	NA	NA
h39f1c01	h39f1	2010-11-17	85	0	NA	NA
h39f1c02	h39f1	2010-11-19	68	0	NA	NA
h39f1c03	h39f1	2010-11-22	63	0	NA	NA
h39f1c04	h39f1	2010-11-29	34	0	NA	NA
h39f1c05	h39f1	2010-12-01	0	0	NA	NA
h39f1c06	h39f1	2010-12-03	0	0	NA	NA
h39f1c1	h39f1	2010-11-15	64	29	22	1
h39f1c2	h39f1	2010-11-25	26	26	15	2
h3f1c0	h3f1	2010-11-12	86	0	NA	NA
h3f1c01	h3f1	2010-11-17	49	0	NA	NA
h3f1c02	h3f1	2010-11-19	70	0	NA	NA
h3f1c03	h3f1	2010-11-22	85	0	NA	NA
h3f1c04	h3f1	2010-11-29	96	0	NA	NA
h3f1c05	h3f1	2010-12-01	76	0	NA	NA
h3f1c06	h3f1	2010-12-03	35	0	NA	NA
h3f1c07	h3f1	2010-11-25	43	21	19	NA
h3f1c1	h3f1	2010-11-15	101	18	14	1
h3f1c2	h3f1	2010-12-05	85	39	33	2
h41f1c0	h41f1	2010-11-10	97	0	NA	NA
h41f1c01	h41f1	2010-11-15	88	0	NA	NA
h41f1c02	h41f1	2010-11-17	132	0	NA	NA
h41f1c03	h41f1	2010-11-19	89	0	NA	NA
h41f1c04	h41f1	2010-11-25	137	0	NA	NA
h41f1c05	h41f1	2010-11-29	162	0	NA	NA
h41f1c06	h41f1	2010-12-01	124	0	NA	NA
h41f1c07	h41f1	2010-12-03	57	24	2	NA
h41f1c1	h41f1	2010-11-12	91	37	29	1
h41f1c2	h41f1	2010-11-22	138	20	13	2
h5f1c0	h5f1	2010-11-10	42	0	NA	NA
h5f1c01	h5f1	2010-11-15	71	0	NA	NA
h5f1c02	h5f1	2010-11-17	60	0	NA	NA
h5f1c03	h5f1	2010-11-19	50	0	NA	NA
h5f1c04	h5f1	2010-11-25	64	0	NA	NA
h5f1c05	h5f1	2010-11-29	81	0	NA	NA
h5f1c06	h5f1	2010-12-01	85	0	NA	NA
h5f1c07	h5f1	2010-12-03	50	18	13	NA
h5f1c1	h5f1	2010-11-12	83	23	13	1
h5f1c2	h5f1	2010-11-22	76	34	14	2
h8f1c0	h8f1	2010-11-12	40	0	NA	NA
h8f1c01	h8f1	2010-11-15	70	0	NA	NA
h8f1c02	h8f1	2010-11-19	87	0	NA	NA
h8f1c03	h8f1	2010-11-22	53	0	NA	NA
h8f1c04	h8f1	2010-11-25	85	0	NA	NA
h8f1c05	h8f1	2010-11-29	115	33	15	NA
h8f1c06	h8f1	2010-12-01	60	0	NA	NA
h8f1c07	h8f1	2010-12-03	67	0	NA	NA
h8f1c1	h8f1	2010-11-17	58	30	24	1
h8f1c2	h8f1	2010-12-05	97	22	15	2
q11f2c0	q11f2	2010-11-19	33	0	NA	NA
q11f2c01	q11f2	2010-11-22	45	0	NA	NA
q11f2c02	q11f2	2010-11-25	0	0	NA	NA
q11f2c03	q11f2	2010-12-01	84	24	17	NA
q11f2c04	q11f2	2010-12-03	19	0	NA	NA
q11f2c05	q11f2	2010-12-06	48	0	NA	NA
q11f2c06	q11f2	2010-12-08	28	0	NA	NA
q11f2c07	q11f2	2010-12-10	63	0	NA	NA
q11f2c08	q11f2	2010-11-29	35	35	26	NA
q11f2c1	q11f2	2010-11-17	25	25	21	1
q11f2c2	q11f2	2010-12-11	29	29	23	2
q14f2c0	q14f2	2010-11-15	114	0	NA	NA
q14f2c01	q14f2	2010-11-17	76	0	NA	NA
q14f2c02	q14f2	2010-11-19	47	0	NA	NA
q14f2c03	q14f2	2010-11-22	150	0	NA	NA
q14f2c04	q14f2	2010-11-29	75	0	NA	NA
q14f2c05	q14f2	2010-12-01	62	0	NA	NA
q14f2c06	q14f2	2010-12-03	44	0	NA	NA
q14f2c07	q14f2	2010-11-25	71	32	26	NA
q14f2c1	q14f2	2010-11-12	17	17	17	1
q14f2c2	q14f2	2010-12-05	80	33	25	2
q15f1c0	q15f1	2010-11-19	5	0	NA	NA
q15f1c01	q15f1	2010-11-25	0	0	NA	NA
q15f1c02	q15f1	2010-11-29	0	0	NA	NA
q15f1c03	q15f1	2010-12-01	0	0	NA	NA
q15f1c04	q15f1	2010-12-03	0	0	NA	NA
q15f1c05	q15f1	2010-12-06	0	0	NA	NA
q15f1c06	q15f1	2010-12-09	0	0	NA	NA
q15f1c07	q15f1	2010-12-12	0	0	NA	NA
q15f1c1	q15f1	2010-11-22	55	19	15	1
q16f1c0	q16f1	2010-11-10	33	0	NA	NA
q16f1c01	q16f1	2010-11-12	98	0	NA	NA
q16f1c02	q16f1	2010-11-17	128	0	NA	NA
q16f1c03	q16f1	2010-11-19	127	0	NA	NA
q16f1c04	q16f1	2010-11-22	148	0	NA	NA
q16f1c05	q16f1	2010-11-25	121	0	NA	NA
q16f1c06	q16f1	2010-12-01	106	0	NA	NA
q16f1c07	q16f1	2010-11-29	176	19	9	NA
q16f1c1	q16f1	2010-11-15	121	31	26	1
q16f1c2	q16f1	2010-12-03	84	23	11	2
q1f1c0	q1f1	2010-11-15	14	0	NA	NA
q1f1c01	q1f1	2010-11-19	54	0	NA	NA
q1f1c02	q1f1	2010-11-22	59	0	NA	NA
q1f1c03	q1f1	2010-11-25	23	0	NA	NA
q1f1c04	q1f1	2010-11-29	0	0	NA	NA
q1f1c05	q1f1	2010-12-01	45	27	21	NA
q1f1c06	q1f1	2010-12-03	53	0	NA	NA
q1f1c07	q1f1	2010-12-06	52	0	NA	NA
q1f1c1	q1f1	2010-11-17	54	18	15	1
q1f1c2	q1f1	2010-12-08	27	19	17	1
q20f1c0	q20f1	2010-11-10	59	0	NA	NA
q20f1c01	q20f1	2010-11-15	135	0	NA	NA
q20f1c02	q20f1	2010-11-17	124	0	NA	NA
q20f1c03	q20f1	2010-11-19	110	0	NA	NA
q20f1c04	q20f1	2010-11-25	87	0	NA	NA
q20f1c05	q20f1	2010-11-29	139	0	NA	NA
q20f1c06	q20f1	2010-12-01	82	0	NA	NA
q20f1c07	q20f1	2010-11-22	139	17	12	NA
q20f1c1	q20f1	2010-11-12	113	35	19	1
q20f1c2	q20f1	2010-12-03	65	19	12	2
q20f2c0	q20f2	2010-11-10	85	0	NA	NA
q20f2c01	q20f2	2010-11-15	143	0	NA	NA
q20f2c02	q20f2	2010-11-17	154	0	NA	NA
q20f2c03	q20f2	2010-11-19	129	0	NA	NA
q20f2c04	q20f2	2010-11-25	96	0	NA	NA
q20f2c05	q20f2	2010-11-29	70	0	NA	NA
q20f2c06	q20f2	2010-12-01	128	0	NA	NA
q20f2c07	q20f2	2010-12-03	52	0	NA	NA
q20f2c1	q20f2	2010-11-12	120	37	31	1
q20f2c2	q20f2	2010-11-22	168	28	26	2
q22f1c0	q22f1	2010-11-11	130	0	NA	NA
q22f1c01	q22f1	2010-11-12	10	0	NA	NA
q22f1c02	q22f1	2010-11-17	64	0	NA	NA
q22f1c03	q22f1	2010-11-19	71	0	NA	NA
q22f1c04	q22f1	2010-11-22	112	0	NA	NA
q22f1c05	q22f1	2010-11-25	71	0	NA	NA
q22f1c06	q22f1	2010-11-29	113	26	15	NA
q22f1c07	q22f1	2010-12-01	95	0	NA	NA
q22f1c1	q22f1	2010-11-15	120	20	14	1
q22f1c2	q22f1	2010-12-03	48	34	29	2
q22f2c0	q22f2	2010-11-15	66	0	NA	NA
q22f2c01	q22f2	2010-11-17	43	0	NA	NA
q22f2c02	q22f2	2010-11-19	42	0	NA	NA
q22f2c03	q22f2	2010-11-25	64	0	NA	NA
q22f2c04	q22f2	2010-11-29	105	0	NA	NA
q22f2c05	q22f2	2010-12-01	101	0	NA	NA
q22f2c06	q22f2	2010-12-03	48	32	17	NA
q22f2c2	q22f2	2010-11-22	80	18	13	2
q27f1c0	q27f1	2010-11-15	13	0	NA	NA
q27f1c01	q27f1	2010-11-17	6	0	NA	NA
q27f1c02	q27f1	2010-11-19	0	0	NA	NA
q27f1c03	q27f1	2010-11-25	0	0	NA	NA
q27f1c04	q27f1	2010-11-29	0	0	NA	NA
q27f1c05	q27f1	2010-12-01	0	0	NA	NA
q27f1c06	q27f1	2010-12-03	21	21	11	NA
q27f1c07	q27f1	2010-12-06	76	0	NA	NA
q27f1c08	q27f1	2010-12-08	75	27	18	NA
q27f1c1	q27f1	2010-11-22	51	23	17	1
q27f2c0	q27f2	2010-11-10	23	0	NA	NA
q27f2c01	q27f2	2010-11-12	0	0	NA	NA
q27f2c02	q27f2	2010-11-15	17	0	NA	NA
q27f2c03	q27f2	2010-11-17	5	0	NA	NA
q27f2c04	q27f2	2010-11-22	88	0	NA	NA
q27f2c05	q27f2	2010-11-25	0	0	NA	NA
q27f2c06	q27f2	2010-12-01	81	29	13	NA
q27f2c1	q27f2	2010-11-19	67	17	10	1
q27f2c2	q27f2	2010-11-29	54	27	16	2
q7f1c06	q27f2	2010-12-03	0	16	9	NA
q28f1c0	q28f1	2010-11-10	19	0	NA	NA
q28f1c01	q28f1	2010-11-15	126	0	NA	NA
q28f1c02	q28f1	2010-11-17	41	0	NA	NA
q28f1c03	q28f1	2010-11-19	67	0	NA	NA
q28f1c04	q28f1	2010-11-25	109	0	NA	NA
q28f1c05	q28f1	2010-11-29	127	0	NA	NA
q28f1c06	q28f1	2010-12-01	38	0	NA	NA
q28f1c07	q28f1	2010-11-22	101	20	11	NA
q28f1c1	q28f1	2010-11-12	27	27	17	1
q28f1c2	q28f1	2010-12-03	46	18	14	2
q28f2c0	q28f2	2010-11-10	67	0	NA	NA
q28f2c01	q28f2	2010-11-15	143	0	NA	NA
q28f2c02	q28f2	2010-11-17	88	0	NA	NA
q28f2c03	q28f2	2010-11-19	135	0	NA	NA
q28f2c04	q28f2	2010-11-22	135	0	NA	NA
q28f2c05	q28f2	2010-11-25	93	0	NA	NA
q28f2c06	q28f2	2010-11-29	138	0	NA	NA
q28f2c07	q28f2	2010-12-01	60	21	13	NA
q28f2c1	q28f2	2010-11-12	68	20	18	1
q28f2c2	q28f2	2010-12-03	61	16	8	2
q29f1c0	q29f1	2010-11-25	0	0	NA	NA
q29f1c01	q29f1	2010-12-01	30	0	NA	NA
q29f1c02	q29f1	2010-12-03	6	0	NA	NA
q29f1c03	q29f1	2010-12-06	37	0	NA	NA
q29f1c04	q29f1	2010-12-08	0	0	NA	NA
q29f1c05	q29f1	2010-12-11	0	0	NA	NA
q29f1c07	q29f1	2010-11-29	43	19	13	2
q29f1c1	q29f1	2010-11-22	33	19	13	1
q2f1c0	q2f1	2010-11-10	109	0	NA	NA
q2f1c01	q2f1	2010-11-15	134	0	NA	NA
q2f1c02	q2f1	2010-11-17	48	0	NA	NA
q2f1c03	q2f1	2010-11-19	87	0	NA	NA
q2f1c04	q2f1	2010-11-25	140	0	NA	NA
q2f1c05	q2f1	2010-11-29	69	0	NA	NA
q2f1c06	q2f1	2010-12-01	94	0	NA	NA
q2f1c07	q2f1	2010-11-22	153	39	13	NA
q2f1c1	q2f1	2010-11-12	75	17	7	1
q2f1c2	q2f1	2010-12-03	53	23	10	2
q2f2c0	q2f2	2010-11-10	43	0	NA	NA
q2f2c01	q2f2	2010-11-12	3	0	NA	NA
q2f2c02	q2f2	2010-11-15	0	0	NA	NA
q2f2c03	q2f2	2010-11-17	0	0	NA	NA
q2f2c04	q2f2	2010-11-19	0	0	NA	NA
q2f2c05	q2f2	2010-11-22	0	0	NA	NA
q2f2c06	q2f2	2010-11-25	0	0	NA	NA
q2f2c07	q2f2	2010-11-29	0	0	NA	NA
q2f2c08	q2f2	2010-12-01	0	0	NA	NA
q5f1c0	q5f1	2010-11-10	45	0	NA	NA
q5f1c01	q5f1	2010-11-15	66	0	NA	NA
q5f1c02	q5f1	2010-11-17	44	0	NA	NA
q5f1c03	q5f1	2010-11-19	104	0	NA	NA
q5f1c04	q5f1	2010-11-25	133	0	NA	NA
q5f1c05	q5f1	2010-11-29	110	0	NA	NA
q5f1c06	q5f1	2010-12-01	100	0	NA	NA
q5f1c07	q5f1	2010-11-22	113	19	12	NA
q5f1c1	q5f1	2010-11-12	82	14	8	1
q5f1c2	q5f1	2010-12-03	66	17	10	2
q5f2c0	q5f2	2010-11-10	107	0	NA	NA
q5f2c01	q5f2	2010-11-12	13	0	NA	NA
q5f2c02	q5f2	2010-11-17	136	0	NA	NA
q5f2c03	q5f2	2010-11-19	122	0	NA	NA
q5f2c04	q5f2	2010-11-22	146	0	NA	NA
q5f2c05	q5f2	2010-11-29	133	0	NA	NA
q5f2c06	q5f2	2010-12-01	88	0	NA	NA
q5f2c07	q5f2	2010-12-03	64	0	NA	NA
q5f2c1	q5f2	2010-11-15	178	49	28	1
q5f2c2	q5f2	2010-11-25	26	26	12	2
q6f1c0	q6f1	2010-11-10	43	0	NA	NA
q6f1c001	q6f1	2010-11-12	47	19	0	NA
q6f1c002	q6f1	2010-11-17	48	22	0	NA
q6f1c01	q6f1	2010-11-15	101	0	NA	NA
q6f1c02	q6f1	2010-11-19	56	0	NA	NA
q6f1c03	q6f1	2010-12-01	44	44	3	NA
q6f1c04	q6f1	2010-12-03	35	12	3	NA
q6f1c3	q6f1	2010-11-22	109	17	5	3
q6f1c4	q6f1	2010-11-25	33	20	1	4
q6f1c5	q6f1	2010-11-29	98	26	3	5
q7f1c0	q7f2	2010-11-17	0	NA	NA	NA
q7f1c01	q7f2	2010-11-19	0	NA	NA	NA
q7f1c02	q7f2	2010-11-22	0	NA	NA	NA
q7f1c03	q7f2	2010-11-25	0	NA	NA	NA
q7f1c04	q7f2	2010-11-29	0	NA	NA	NA
q7f1c05	q7f2	2010-12-01	0	NA	NA	NA
q7f2c01	q7f2	2010-11-19	46	0	NA	NA
q7f2c02	q7f2	2010-11-22	74	0	NA	NA
q7f2c03	q7f2	2010-11-25	21	0	NA	NA
q7f2c04	q7f2	2010-11-29	0	0	NA	NA
q7f2c05	q7f2	2010-12-01	21	0	NA	NA
q7f2c07	q7f2	2010-12-06	10	0	NA	NA
q7f2c08	q7f2	2010-12-08	0	0	NA	NA
q7f2c1	q7f2	2010-11-17	50	22	11	1
q7f2c2	q7f2	2010-12-03	19	19	13	2
q8f1c0	q8f1	2010-11-19	0	0	NA	NA
q8f2c0	q8f2	2010-11-10	16	0	NA	NA
q8f2c01	q8f2	2010-11-15	78	0	NA	NA
q8f2c02	q8f2	2010-11-17	44	0	NA	NA
q8f2c03	q8f2	2010-11-19	30	0	NA	NA
q8f2c04	q8f2	2010-11-22	87	0	NA	NA
q8f2c05	q8f2	2010-11-29	30	0	NA	NA
q8f2c06	q8f2	2010-12-01	22	0	NA	NA
q8f2c07	q8f2	2010-11-25	49	25	16	NA
q8f2c1	q8f2	2010-11-12	62	26	18	1
q8f2c2	q8f2	2010-12-03	20	20	18	2
q9f1c0	q9f1	2010-11-17	63	0	NA	NA
q9f1c01	q9f1	2010-11-19	81	0	NA	NA
q9f1c02	q9f1	2010-11-22	39	0	NA	NA
q9f1c03	q9f1	2010-11-29	0	0	NA	NA
q9f1c04	q9f1	2010-12-01	0	0	NA	NA
q9f1c05	q9f1	2010-12-03	0	0	NA	NA
q9f1c06	q9f1	2010-12-06	0	0	NA	NA
q9f1c1	q9f1	2010-11-15	34	16	12	1
q9f1c2	q9f1	2010-11-25	63	31	24	2
s10f1c0	s10f1	2010-11-10	55	0	NA	NA
s10f1c01	s10f1	2010-11-15	86	0	NA	NA
s10f1c02	s10f1	2010-11-17	78	0	NA	NA
s10f1c03	s10f1	2010-11-19	96	0	NA	NA
s10f1c04	s10f1	2010-11-25	113	0	NA	NA
s10f1c05	s10f1	2010-11-29	94	0	NA	NA
s10f1c06	s10f1	2010-12-01	113	0	NA	NA
s10f1c07	s10f1	2010-12-03	78	23	NA	NA
s10f1c1	s10f1	2010-11-12	61	24	15	1
s10f1c2	s10f1	2010-11-21	175	23	12	2
s11f1c0	s11f1	2010-11-10	61	0	NA	NA
s11f1c01	s11f1	2010-11-15	53	0	NA	NA
s11f1c02	s11f1	2010-11-17	37	0	NA	NA
s11f1c03	s11f1	2010-11-19	26	0	NA	NA
s11f1c04	s11f1	2010-11-25	52	0	NA	NA
s11f1c05	s11f1	2010-11-29	83	0	NA	NA
s11f1c06	s11f1	2010-12-01	60	0	NA	NA
s11f1c07	s11f1	2010-12-03	64	27	NA	NA
s11f1c08	s11f1	2010-12-05	0	0	NA	NA
s11f1c09	s11f1	2010-11-21	111	19	8	NA
s11f1c1	s11f1	2010-11-12	36	18	9	1
s11f1c2	s11f1	2010-12-06	56	19	13	2
s12f1c0	s12f1	2010-12-06	84	23	0	NA
s12f1c01	s12f1	2010-12-08	27	0	NA	NA
s12f1c010	s12f1	2010-12-31	84	30	0	NA
s12f1c02	s12f1	2010-12-10	72	0	NA	NA
s12f1c03	s12f1	2010-12-13	88	0	NA	NA
s12f1c04	s12f1	2010-12-15	28	0	NA	NA
s12f1c05	s12f1	2010-12-17	72	0	NA	NA
s12f1c06	s12f1	2010-12-20	32	17	0	NA
s12f1c07	s12f1	2010-12-22	45	0	NA	NA
s12f1c08	s12f1	2010-12-24	55	0	NA	NA
s12f1c09	s12f1	2010-12-27	61	17	0	NA
s14f1c0	s14f1	2010-11-10	61	0	NA	NA
s14f1c01	s14f1	2010-11-15	163	0	NA	NA
s14f1c02	s14f1	2010-11-17	80	0	NA	NA
s14f1c03	s14f1	2010-11-19	75	0	NA	NA
s14f1c04	s14f1	2010-11-25	103	0	NA	NA
s14f1c05	s14f1	2010-11-29	132	0	NA	NA
s14f1c06	s14f1	2010-12-01	70	0	NA	NA
s14f1c07	s14f1	2010-11-21	123	23	20	NA
s14f1c1	s14f1	2010-11-12	87	16	14	1
s14f1c2	s14f1	2010-12-03	72	34	25	2
s15f1c0	s15f1	2010-11-10	75	0	NA	NA
s15f1c01	s15f1	2010-11-12	25	0	NA	NA
s15f1c02	s15f1	2010-11-15	27	0	NA	NA
s15f1c03	s15f1	2010-11-19	44	0	NA	NA
s15f1c04	s15f1	2010-11-25	66	0	NA	NA
s15f1c05	s15f1	2010-11-29	111	0	NA	NA
s15f1c06	s15f1	2010-12-01	26	0	NA	NA
s15f1c07	s15f1	2010-11-21	115	31	23	NA
s15f1c1	s15f1	2010-11-17	59	27	23	1
s15f1c2	s15f1	2010-12-03	30	30	30	2
s17f1c0	s17f1	2010-11-10	53	0	NA	NA
s17f1c01	s17f1	2010-11-12	119	35	0	NA
s17f1c02	s17f1	2010-11-15	22	0	NA	NA
s17f1c03	s17f1	2010-11-17	21	11	0	NA
s17f1c04	s17f1	2010-11-19	122	0	NA	NA
s17f1c05	s17f1	2010-11-21	89	26	0	NA
s17f1c06	s17f1	2010-11-25	107	26	0	NA
s17f1c07	s17f1	2010-11-29	88	0	NA	NA
s17f1c08	s17f1	2010-12-01	78	31	0	NA
s17f1c09	s17f1	2010-12-03	59	23	0	NA
s18f1c0	s18f1	2010-11-12	47	0	NA	NA
s18f1c01	s18f1	2010-11-17	94	0	NA	NA
s18f1c02	s18f1	2010-11-19	83	0	NA	NA
s18f1c03	s18f1	2010-11-21	118	0	NA	NA
s18f1c04	s18f1	2010-11-29	66	0	NA	NA
s18f1c05	s18f1	2010-12-01	53	0	NA	NA
s18f1c06	s18f1	2010-12-03	62	0	NA	NA
s18f1c07	s18f1	2010-12-05	63	16	NA	NA
s18f1c1	s18f1	2010-11-15	50	29	23	1
s18f1c2	s18f1	2010-11-25	84	22	7	2
s19f1c0	s19f1	2010-11-12	48	0	NA	NA
s19f1c01	s19f1	2010-11-17	0	0	NA	NA
s19f1c02	s19f1	2010-11-19	0	0	NA	NA
s19f1c03	s19f1	2010-11-21	70	0	NA	NA
s19f1c04	s19f1	2010-11-29	75	0	NA	NA
s19f1c05	s19f1	2010-12-01	19	0	NA	NA
s19f1c06	s19f1	2010-12-03	21	0	NA	NA
s19f1c07	s19f1	2010-11-25	31	17	15	NA
s19f1c1	s19f1	2010-11-15	29	22	16	1
s19f1c2	s19f1	2010-12-05	65	32	28	2
s1f1c0	s1f1	2010-11-12	32	0	NA	NA
s1f1c01	s1f1	2010-11-17	45	0	NA	NA
s1f1c02	s1f1	2010-11-19	92	0	NA	NA
s1f1c03	s1f1	2010-11-21	107	0	NA	NA
s1f1c04	s1f1	2010-11-29	47	0	NA	NA
s1f1c05	s1f1	2010-12-01	0	0	NA	NA
s1f1c06	s1f1	2010-12-03	0	0	NA	NA
s1f1c07	s1f1	2010-11-25	42	16	7	NA
s1f1c1	s1f1	2010-11-15	66	24	19	1
s1f1c2	s1f1	2010-12-05	56	17	10	2
s20f1c0	s20f1	2011-01-11	0	0	NA	NA
s21f1c0	s21f1	2011-01-08	0	0	NA	NA
s22f1c0	s22f1	2010-11-10	21	0	NA	NA
s22f1c01	s22f1	2010-11-15	0	0	NA	NA
s22f1c02	s22f1	2010-11-17	0	0	NA	NA
s22f1c03	s22f1	2010-11-19	0	0	NA	NA
s22f1c04	s22f1	2010-11-21	0	0	NA	NA
s22f1c05	s22f1	2010-11-25	0	0	NA	NA
s22f1c06	s22f1	2010-11-29	0	0	NA	NA
s22f1c07	s22f1	2010-12-01	0	0	NA	NA
s22f1c1	s22f1	2010-11-12	54	16	11	1
s27f1c0	s27f1	2010-11-25	0	0	NA	NA
s27f1c01	s27f1	2010-11-29	0	0	NA	NA
s27f1c02	s27f1	2010-12-01	0	0	NA	NA
s27f1c03	s27f1	2010-12-03	0	0	NA	NA
s27f1c04	s27f1	2010-12-05	0	0	NA	NA
s27f1c06	s27f1	2010-12-08	31	0	NA	NA
s27f1c07	s27f1	2010-12-10	16	0	NA	NA
s27f1c08	s27f1	2010-12-13	0	0	NA	NA
s27f1c09	s27f1	2010-12-15	0	0	NA	NA
s27f1c1	s27f1	2010-11-21	52	11	9	1
s27f1c2	s27f1	2010-12-06	47	23	18	2
s30f1c0	s30f1	2010-11-12	51	0	NA	NA
s30f1c01	s30f1	2010-11-17	10	0	NA	NA
s30f1c02	s30f1	2010-11-19	54	0	NA	NA
s30f1c03	s30f1	2010-11-21	26	0	NA	NA
s30f1c04	s30f1	2010-11-25	0	0	NA	NA
s30f1c05	s30f1	2010-11-29	0	0	NA	NA
s30f1c06	s30f1	2010-12-01	0	0	NA	NA
s30f1c07	s30f1	2010-12-03	0	0	NA	NA
s30f1c1	s30f1	2010-11-15	17	17	NA	1
s30f1c2	s30f1	2010-12-05	87	17	17	2
s32f1c0	s32f1	2010-11-10	19	0	NA	NA
s32f1c01	s32f1	2010-11-15	81	0	NA	NA
s32f1c02	s32f1	2010-11-17	50	0	NA	NA
s32f1c03	s32f1	2010-11-19	106	0	NA	NA
s32f1c04	s32f1	2010-11-25	102	0	NA	NA
s32f1c05	s32f1	2010-11-29	110	0	NA	NA
s32f1c06	s32f1	2010-12-01	63	0	NA	NA
s32f1c07	s32f1	2010-11-21	128	24	20	NA
s32f1c1	s32f1	2010-11-12	67	22	16	1
s32f1c2	s32f1	2010-12-03	112	33	24	2
s34f1c0	s34f1	2010-11-25	75	0	NA	NA
s34f1c01	s34f1	2010-11-29	78	0	NA	NA
s34f1c02	s34f1	2010-12-01	10	10	7	NA
s34f1c03	s34f1	2010-12-03	64	0	NA	NA
s34f1c04	s34f1	2010-12-05	0	0	NA	NA
s34f1c05	s34f1	2010-12-06	92	0	NA	NA
s34f1c06	s34f1	2010-12-08	57	0	NA	NA
s34f1c07	s34f1	2010-12-10	65	0	NA	NA
s34f1c08	s34f1	2010-12-13	89	0	NA	NA
s34f1c1	s34f1	2010-11-21	41	23	19	1
s34f1c2	s34f1	2010-12-15	36	17	13	2
s38f1c0	s38f1	2010-11-10	18	0	NA	NA
s38f1c01	s38f1	2010-11-15	54	0	NA	NA
s38f1c02	s38f1	2010-11-17	0	0	NA	NA
s38f1c03	s38f1	2010-11-19	109	0	NA	NA
s38f1c04	s38f1	2010-11-25	77	0	NA	NA
s38f1c05	s38f1	2010-11-29	24	0	NA	NA
s38f1c06	s38f1	2010-12-01	0	0	NA	NA
s38f1c07	s38f1	2010-11-21	101	23	12	NA
s38f1c1	s38f1	2010-11-12	75	28	16	1
s38f1c2	s38f1	2010-12-03	35	19	12	2
s39f1c0	s39f1	2010-11-10	86	0	NA	NA
s39f1c01	s39f1	2010-11-15	59	0	NA	NA
s39f1c02	s39f1	2010-11-17	17	0	NA	NA
s39f1c03	s39f1	2010-11-19	107	0	NA	NA
s39f1c04	s39f1	2010-11-25	68	0	NA	NA
s39f1c05	s39f1	2010-11-29	77	0	NA	NA
s39f1c06	s39f1	2010-12-01	70	0	NA	NA
s39f1c07	s39f1	2010-11-21	86	29	23	2
s39f1c1	s39f1	2010-11-12	45	18	13	1
s39f1c2	s39f1	2010-12-03	64	39	36	2
s3f1c0	s3f1	2010-11-10	36	0	NA	NA
s3f1c01	s3f1	2010-11-15	16	0	NA	NA
s3f1c02	s3f1	2010-11-17	0	0	NA	NA
s3f1c03	s3f1	2010-11-19	45	0	NA	NA
s3f1c04	s3f1	2010-11-25	41	0	NA	NA
s3f1c05	s3f1	2010-11-29	85	0	NA	NA
s3f1c06	s3f1	2010-12-01	36	0	NA	NA
s3f1c07	s3f1	2010-11-21	46	26	18	NA
s3f1c1	s3f1	2010-11-12	48	20	16	1
s3f1c2	s3f1	2010-12-03	56	19	13	2
s40f1c0	s40f1	2010-11-10	29	0	NA	NA
s40f1c01	s40f1	2010-11-15	0	0	NA	NA
s40f1c02	s40f1	2010-11-17	0	0	NA	NA
s40f1c03	s40f1	2010-11-19	0	0	NA	NA
s40f1c04	s40f1	2010-11-21	0	0	NA	NA
s40f1c05	s40f1	2010-11-25	0	0	NA	NA
s40f1c06	s40f1	2010-11-29	0	0	NA	NA
s40f1c07	s40f1	2010-12-01	0	0	NA	NA
s40f1c1	s40f1	2010-11-12	22	17	13	1
s4f1c0	s4f1	2010-11-10	57	0	NA	NA
s4f1c01	s4f1	2010-11-15	62	0	NA	NA
s4f1c02	s4f1	2010-11-17	20	0	NA	NA
s4f1c03	s4f1	2010-11-19	75	0	NA	NA
s4f1c04	s4f1	2010-11-25	77	0	NA	NA
s4f1c05	s4f1	2010-11-29	85	0	NA	NA
s4f1c06	s4f1	2010-12-01	41	0	NA	NA
s4f1c07	s4f1	2010-11-21	116	21	19	NA
s4f1c1	s4f1	2010-11-12	48	26	21	1
s4f1c2	s4f1	2010-12-03	45	29	24	2
s5f1c0	s5f1	2010-11-17	0	0	NA	NA
s5f1c01	s5f1	2010-11-19	76	0	NA	NA
s5f1c02	s5f1	2010-11-21	110	0	NA	NA
s5f1c03	s5f1	2010-11-25	63	0	NA	NA
s5f1c04	s5f1	2010-11-29	21	0	NA	NA
s5f1c05	s5f1	2010-12-01	0	0	NA	NA
s5f1c06	s5f1	2010-12-03	0	0	NA	NA
s5f1c07	s5f1	2010-12-06	0	0	NA	NA
s5f1c1	s5f1	2010-11-16	17	17	8	1
s5f1c2	s5f1	2010-12-09	36	36	22	2
s6f1c0	s6f1	2010-11-10	55	0	NA	NA
s6f1c01	s6f1	2010-11-15	41	0	NA	NA
s6f1c02	s6f1	2010-11-17	23	0	NA	NA
s6f1c03	s6f1	2010-11-19	26	0	NA	NA
s6f1c04	s6f1	2010-11-25	62	0	NA	NA
s6f1c05	s6f1	2010-11-29	97	0	NA	NA
s6f1c06	s6f1	2010-12-01	52	0	NA	NA
s6f1c07	s6f1	2010-11-21	134	33	27	NA
s6f1c1	s6f1	2010-11-12	36	36	29	1
s6f1c2	s6f1	2010-12-03	53	30	16	2
s8f1c0	s8f1	2011-01-10	0	0	NA	NA
s9f1c0	s9f1	2010-11-12	56	0	NA	NA
s9f1c01	s9f1	2010-11-17	70	0	NA	NA
s9f1c02	s9f1	2010-11-19	107	0	NA	NA
s9f1c03	s9f1	2010-11-21	137	0	NA	NA
s9f1c04	s9f1	2010-11-29	137	0	NA	NA
s9f1c05	s9f1	2010-12-01	69	0	NA	NA
s9f1c06	s9f1	2010-12-03	70	0	NA	NA
s9f1c07	s9f1	2010-11-25	67	21	16	NA
s9f1c1	s9f1	2010-11-15	74	26	18	1
s9f1c2	s9f1	2010-12-05	89	25	21	2

## Sheet: larvae
id_larv	mother_pop	mother	clutch	dad_type	method	fam
b11f1c1l1	beijing	b11f1	b11f1c1	inter.stat	0	11
b11f1c1l3	beijing	b11f1	b11f1c1	inter.stat	0	11
b11f1c1l4	beijing	b11f1	b11f1c1	inter.stat	0	11
b11f1c1l5	beijing	b11f1	b11f1c1	inter.stat	0	11
b11f1c1l6	beijing	b11f1	b11f1c1	inter.stat	0	11
b11f1c1l7	beijing	b11f1	b11f1c1	inter.stat	0	11
b11f1c1l8	beijing	b11f1	b11f1c1	inter.stat	0	11
b11f1c2l2	beijing	b11f1	b11f1c2	inter.stat	0	11
b11f1c2l3	beijing	b11f1	b11f1c2	inter.stat	0	11
b11f1c2l4	beijing	b11f1	b11f1c2	inter.stat	0	11
b11f1c2l5	beijing	b11f1	b11f1c2	inter.stat	0	11
b11f1c2l6	beijing	b11f1	b11f1c2	inter.stat	0	11
b11f1c2l7	beijing	b11f1	b11f1c2	inter.stat	0	11
b11f1c2l8	beijing	b11f1	b11f1c2	inter.stat	0	11
b5f1c2l1	beijing	b5f1	b5f1c2	inter.stat	1	5
b5f1c2l2	beijing	b5f1	b5f1c2	inter.stat	1	5
b5f1c2l3	beijing	b5f1	b5f1c2	inter.stat	1	5
b5f1c2l4	beijing	b5f1	b5f1c2	inter.stat	0	5
b5f1c2l5	beijing	b5f1	b5f1c2	inter.stat	1	5
b5f1c2l6	beijing	b5f1	b5f1c2	inter.stat	0	5
b5f1c2l7	beijing	b5f1	b5f1c2	inter.stat	555	5
b5f1c2l8	beijing	b5f1	b5f1c2	NA	0	5
b15f1c1l1	beijing	b15f1	b15f1c1	inter.stat	1	15
b15f1c1l2	beijing	b15f1	b15f1c1	inter.stat	234	15
b15f1c1l3	beijing	b15f1	b15f1c1	inter.stat	234	15
b15f1c1l4	beijing	b15f1	b15f1c1	brother	pop-1	15
b15f1c1l5	beijing	b15f1	b15f1c1	NA	0	15
b15f1c1l6	beijing	b15f1	b15f1c1	NA	0	15
b15f1c1l7	beijing	b15f1	b15f1c1	inter.stat	234	15
b15f1c1l8	beijing	b15f1	b15f1c1	inter.stat	0	15
b15f2c2l1	beijing	b15f2	b15f2c2	intra.pop	1	15b
b15f2c2l2	beijing	b15f2	b15f2c2	NA	0	15b
b15f2c2l3	beijing	b15f2	b15f2c2	inter.stat	1	15b
b15f2c2l4	beijing	b15f2	b15f2c2	intra.pop	0	15b
b15f2c2l5	beijing	b15f2	b15f2c2	brother	0	15b
b15f2c2l6	beijing	b15f2	b15f2c2	inter.stat	0	15b
b15f2c2l7	beijing	b15f2	b15f2c2	intra.pop	0	15b
b15f2c2l8	beijing	b15f2	b15f2c2	intra.pop	0	15b
b15f2c1l1	beijing	b15f2	b15f2c1	intra.pop	1	15b
b15f2c1l2	beijing	b15f2	b15f2c1	intra.pop	1	15b
b15f2c1l3	beijing	b15f2	b15f2c1	inter.stat	1	15b
b15f2c1l4	beijing	b15f2	b15f2c1	intra.pop	1	15b
b15f2c1l5	beijing	b15f2	b15f2c1	intra.pop	1	15b
b15f2c1l6	beijing	b15f2	b15f2c1	intra.pop	0	15b
b15f2c1l7	beijing	b15f2	b15f2c1	NA	0	15b
b15f2c1l8	beijing	b15f2	b15f2c1	intra.pop	1	15b
b19f1c2l1	beijing	b19f1	b19f1c2	inter.pop	0	19
b19f1c2l2	beijing	b19f1	b19f1c2	inter.pop	0	19
b19f1c2l3	beijing	b19f1	b19f1c2	inter.pop	0	19
b19f1c2l4	beijing	b19f1	b19f1c2	inter.pop	0	19
b19f1c2l5	beijing	b19f1	b19f1c2	inter.pop	0	19
b19f1c2l6	beijing	b19f1	b19f1c2	inter.pop	0	19
b19f1c2l7	beijing	b19f1	b19f1c2	inter.pop	1	19
b19f1c2l8	beijing	b19f1	b19f1c2	brother	0	19
b19f1c1l1	beijing	b19f1	b19f1c1	inter.pop	0	19
b19f1c1l2	beijing	b19f1	b19f1c1	inter.pop	0	19
b19f1c1l3	beijing	b19f1	b19f1c1	inter.pop	0	19
b19f1c1l4	beijing	b19f1	b19f1c1	inter.pop	0	19
b19f1c1l5	beijing	b19f1	b19f1c1	inter.pop	0	19
b19f1c1l6	beijing	b19f1	b19f1c1	inter.pop	0	19
b19f1c1l7	beijing	b19f1	b19f1c1	inter.pop	0	19
b19f1c1l8	beijing	b19f1	b19f1c1	inter.pop	0	19
b20f1c2l1	beijing	b20f1	b20f1c2	intra.pop	0	20
b20f1c2l2	beijing	b20f1	b20f1c2	intra.pop	0	20
b20f1c2l3	beijing	b20f1	b20f1c2	intra.pop	605	20
b20f1c2l4	beijing	b20f1	b20f1c2	intra.pop	0	20
b20f1c2l5	beijing	b20f1	b20f1c2	intra.pop	0	20
b20f1c2l6	beijing	b20f1	b20f1c2	intra.pop	0	20
b20f1c2l8	beijing	b20f1	b20f1c2	intra.pop	0	20
b20f1c1l1	beijing	b20f1	b20f1c1	inter.pop	0	20
b20f1c1l2	beijing	b20f1	b20f1c1	inter.pop	0	20
b20f1c1l3	beijing	b20f1	b20f1c1	inter.pop	0	20
b20f1c1l4	beijing	b20f1	b20f1c1	intra.pop	0	20
b20f1c1l5	beijing	b20f1	b20f1c1	intra.pop	0	20
b20f1c1l7	beijing	b20f1	b20f1c1	intra.pop	605	20
b20f2c2l1	beijing	b20f2	b20f2c2	inter.stat	0	20b
b20f2c2l2	beijing	b20f2	b20f2c2	inter.stat	1	20b
b20f2c2l3	beijing	b20f2	b20f2c2	inter.stat	1	20b
b20f2c2l4	beijing	b20f2	b20f2c2	inter.stat	1	20b
b20f2c2l5	beijing	b20f2	b20f2c2	inter.stat	0	20b
b20f2c1l1	beijing	b20f2	b20f2c1	inter.stat	0	20b
b20f2c1l2	beijing	b20f2	b20f2c1	inter.stat	1	20b
b20f2c1l3	beijing	b20f2	b20f2c1	inter.stat	0	20b
b20f2c1l4	beijing	b20f2	b20f2c1	inter.stat	0	20b
b20f2c1l5	beijing	b20f2	b20f2c1	inter.stat	1	20b
b20f2c1l6	beijing	b20f2	b20f2c1	inter.stat	0	20b
b20f2c1l7	beijing	b20f2	b20f2c1	inter.stat	0	20b
b27f1c1l3	beijing	b27f1	b27f1c1	inter.stat	0	27
b27f1c1l4	beijing	b27f1	b27f1c1	inter.stat	1	27
b28f1c2l1	beijing	b28f1	b28f1c2	NA	0	28
b28f1c2l2	beijing	b28f1	b28f1c2	intra.pop	1	28
b28f1c2l4	beijing	b28f1	b28f1c2	intra.pop	1	28
b28f1c2l5	beijing	b28f1	b28f1c2	intra.pop	0	28
b28f1c2l6	beijing	b28f1	b28f1c2	intra.pop	0	28
b28f1c2l3	beijing	b28f1	b28f1c2	intra.pop	0	28
b28f1c2l7	beijing	b28f1	b28f1c2	NA	0	28
b28f1c2l8	beijing	b28f1	b28f1c2	intra.pop	0	28
b28f1c1l1	beijing	b28f1	b28f1c1	intra.pop	1	28
b28f1c1l2	beijing	b28f1	b28f1c1	intra.pop	0	28
b28f1c1l3	beijing	b28f1	b28f1c1	intra.pop	1	28
b28f1c1l5	beijing	b28f1	b28f1c1	intra.pop	1	28
b28f1c1l4	beijing	b28f1	b28f1c1	intra.pop	1	28
b28f1c1l6	beijing	b28f1	b28f1c1	intra.pop	1	28
b28f1c1l7	beijing	b28f1	b28f1c1	intra.pop	1	28
b28f1c1l8	beijing	b28f1	b28f1c1	intra.pop	1	28
b3f1c2l1	beijing	b3f1	b3f1c2	inter.stat	0	3
b3f1c2l2	beijing	b3f1	b3f1c2	inter.stat	0	3
b3f1c2l3	beijing	b3f1	b3f1c2	inter.stat	0	3
b3f1c2l4	beijing	b3f1	b3f1c2	inter.stat	0	3
b3f1c2l5	beijing	b3f1	b3f1c2	inter.stat	0	3
b3f1c2l6	beijing	b3f1	b3f1c2	inter.stat	0	3
b3f1c1l1	beijing	b3f1	b3f1c1	inter.stat	0	3
b3f1c1l3	beijing	b3f1	b3f1c1	inter.stat	0	3
b3f1c1l5	beijing	b3f1	b3f1c1	inter.stat	1	3
b3f1c1l6	beijing	b3f1	b3f1c1	inter.stat	0	3
b3f1c1l8	beijing	b3f1	b3f1c1	inter.stat	1	3
b36f1c2l1	beijing	b36f1	b36f1c2	inter.stat	0	36
b36f1c2l2	beijing	b36f1	b36f1c2	inter.stat	555	36
b36f1c2l3	beijing	b36f1	b36f1c2	inter.stat	0	36
b36f1c2l4	beijing	b36f1	b36f1c2	inter.stat	555	36
b36f1c2l5	beijing	b36f1	b36f1c2	NA	0	36
b36f1c2l6	beijing	b36f1	b36f1c2	inter.stat	0	36
b36f1c2l7	beijing	b36f1	b36f1c2	inter.stat	0	36
b36f1c2l8	beijing	b36f1	b36f1c2	inter.stat	0	36
b36f1c1l1	beijing	b36f1	b36f1c1	inter.stat	1	36
b36f1c1l2	beijing	b36f1	b36f1c1	inter.stat	1	36
b36f1c1l4	beijing	b36f1	b36f1c1	inter.stat	555	36
b36f1c1l5	beijing	b36f1	b36f1c1	NA	0	36
b36f1c1l3	beijing	b36f1	b36f1c1	inter.stat	0	36
b36f1c1l6	beijing	b36f1	b36f1c1	inter.stat	555	36
b36f1c1l7	beijing	b36f1	b36f1c1	inter.stat	0	36
b36f1c1l8	beijing	b36f1	b36f1c1	inter.stat	0	36
b37f2c1l4	beijing	b37f2	b37f2c1	brother	0	37b
b37f2c1l6	beijing	b37f2	b37f2c1	brother	0	37b
b40f1c1l1	beijing	b40f1	b40f1c1	intra.pop	1	40
b40f1c1l2	beijing	b40f1	b40f1c1	intra.pop	0	40
b40f1c1l3	beijing	b40f1	b40f1c1	intra.pop	0	40
b40f1c1l4	beijing	b40f1	b40f1c1	intra.pop	0	40
b40f1c1l5	beijing	b40f1	b40f1c1	inter.stat	215	40
b40f1c1l6	beijing	b40f1	b40f1c1	intra.pop	0	40
b40f1c1l7	beijing	b40f1	b40f1c1	intra.pop	0	40
b40f1c1l8	beijing	b40f1	b40f1c1	intra.pop	555	40
b40f1c2l2	beijing	b40f1	b40f1c2	inter.stat	1	40
b40f1c2l1	beijing	b40f1	b40f1c2	inter.stat	215	40
b40f1c2l4	beijing	b40f1	b40f1c2	NA	0	40
b40f1c2l5	beijing	b40f1	b40f1c2	intra.pop	0	40
b40f1c2l6	beijing	b40f1	b40f1c2	inter.stat	215	40
b40f1c2l7	beijing	b40f1	b40f1c2	inter.stat	215	40
b40f1c2l8	beijing	b40f1	b40f1c2	inter.stat	215	40
b40f1c2l3	beijing	b40f1	b40f1c2	inter.stat	215	40
b41f1c2l1	beijing	b41f1	b41f1c2	inter.stat	1	41
b41f1c2l2	beijing	b41f1	b41f1c2	inter.stat	0	41
b41f1c2l3	beijing	b41f1	b41f1c2	NA	0	41
b41f1c1l1	beijing	b41f1	b41f1c1	inter.stat	234	41
b41f1c1l2	beijing	b41f1	b41f1c1	inter.stat	0	41
b41f1c1l3	beijing	b41f1	b41f1c1	inter.stat	1	41
b41f1c1l4	beijing	b41f1	b41f1c1	inter.stat	234	41
b41f1c1l5	beijing	b41f1	b41f1c1	inter.stat	234	41
b41f1c1l8	beijing	b41f1	b41f1c1	NA	0	41
b41f2c2l1	beijing	b41f2	b41f2c2	inter.pop	0	41b
b41f2c2l3	beijing	b41f2	b41f2c2	inter.pop	627	41b
b41f2c2l4	beijing	b41f2	b41f2c2	inter.pop	627	41b
b41f2c2l5	beijing	b41f2	b41f2c2	inter.pop	627	41b
b41f2c1l1	beijing	b41f2	b41f2c1	inter.pop	627	41b
b41f2c1l2	beijing	b41f2	b41f2c1	inter.pop	627	41b
b41f2c1l3	beijing	b41f2	b41f2c1	inter.pop	627	41b
b41f2c1l4	beijing	b41f2	b41f2c1	inter.pop	627	41b
b41f2c1l5	beijing	b41f2	b41f2c1	inter.pop	627	41b
b41f2c1l6	beijing	b41f2	b41f2c1	inter.pop	627	41b
b41f2c1l7	beijing	b41f2	b41f2c1	inter.pop	627	41b
b41f2c1l8	beijing	b41f2	b41f2c1	inter.pop	0	41b
b5f1c1l1	beijing	b5f1	b5f1c1	inter.stat	0	5
b5f1c1l2	beijing	b5f1	b5f1c1	brother	1	5
b5f1c1l3	beijing	b5f1	b5f1c1	inter.stat	0	5
b5f1c1l5	beijing	b5f1	b5f1c1	NA	0	5
b5f1c1l6	beijing	b5f1	b5f1c1	inter.stat	0	5
b5f1c1l7	beijing	b5f1	b5f1c1	inter.stat	1	5
b5f1c1l8	beijing	b5f1	b5f1c1	NA	0	5
b5f1c1l1	beijing	b5f1	b5f1c1	inter.stat	555	5
b5f1c1l2	beijing	b5f1	b5f1c1	inter.stat	0	5
b5f1c1l3	beijing	b5f1	b5f1c1	inter.stat	0	5
b5f1c1l4	beijing	b5f1	b5f1c1	inter.stat	0	5
b5f1c1l5	beijing	b5f1	b5f1c1	inter.stat	0	5
b5f1c2l7	beijing	b5f1	b5f1c2	NA	0	5
b5f1c2l8	beijing	b5f1	b5f1c2	inter.stat	1	5
b9f1c1l1	beijing	b9f1	b9f1c1	inter.stat	1	9
b9f1c1l2	beijing	b9f1	b9f1c1	inter.stat	1	9
b9f1c3l3	beijing	b9f1	b9f1c3	inter.stat	0	9
b9f1c3l4	beijing	b9f1	b9f1c3	inter.stat	0	9
b5f1c1l4	beijing	b5f1	b5f1c1	inter.stat	1	5
b5f1c2l6	beijing	b5f1	b5f1c2	inter.stat	555	5
b5f2c1l9	beijing	b5f2	b5f2c1	intra.pop	0	5b
b5f2c2l0	beijing	b5f2	b5f2c2	intra.pop	234	5b
b5f2c2l1	beijing	b5f2	b5f2c2	brother	0	5b
b5f2c2l2	beijing	b5f2	b5f2c2	intra.pop	234	5b
b5f2c2l3	beijing	b5f2	b5f2c2	intra.pop	234	5b
b5f2c2l4	beijing	b5f2	b5f2c2	intra.pop	0	5b
b5f2c2l5	beijing	b5f2	b5f2c2	intra.pop	0	5b
b5f2c2l6	beijing	b5f2	b5f2c2	intra.pop	0	5b
b5f2c1l9	beijing	b5f2	b5f2c1	intra.pop	0	5b
b5f2c1l0	beijing	b5f2	b5f2c1	brother	0	5b
b5f2c1l1	beijing	b5f2	b5f2c1	brother	0	5b
b5f2c1l2	beijing	b5f2	b5f2c1	brother	0	5b
b9f1c2l9	beijing	b9f1	b9f1c2	inter.stat	1	9
b9f1c2l0	beijing	b9f1	b9f1c2	inter.stat	1	9
b9f1c2l1	beijing	b9f1	b9f1c2	inter.stat	0	9
b9f1c2l2	beijing	b9f1	b9f1c2	inter.stat	1	9
b11f1c1l2	beijing	b11f1	b11f1c1	inter.stat	0	11
b11f1c2l1	beijing	b11f1	b11f1c2	inter.stat	0	11
b15f1c2l9	beijing	b15f1	b15f1c2	inter.pop	0	15
b15f1c2l0	beijing	b15f1	b15f1c2	inter.stat	234	15
b15f1c2l1	beijing	b15f1	b15f1c2	NA	0	15
b15f1c2l2	beijing	b15f1	b15f1c2	inter.pop	0	15
b15f1c2l3	beijing	b15f1	b15f1c2	inter.stat	0	15
b15f1c2l4	beijing	b15f1	b15f1c2	inter.stat	0	15
b15f1c2lb	beijing	b15f1	b15f1c2	inter.pop	234	15
b15f1c2l5	beijing	b15f1	b15f1c2	inter.stat	234	15
b15f1c2l6	beijing	b15f1	b15f1c2	inter.stat	0	15
b20f1c2l7	beijing	b20f1	b20f1c2	intra.pop	0	20
b20f1c1l6	beijing	b20f1	b20f1c1	intra.pop	0	20
b20f1c1l8	beijing	b20f1	b20f1c1	inter.pop	0	20
b20f2c2l6	beijing	b20f2	b20f2c2	inter.stat	0	20b
b20f2c2l7	beijing	b20f2	b21f2c2	inter.stat	1	21b
b20f2c2l8	beijing	b20f2	b22f2c2	inter.stat	0	22b
b20f2c1l8	beijing	b20f2	b23f2c1	inter.stat	0	23b
b3f1c2l7	beijing	b3f1	b3f1c2	inter.stat	0	3
b3f1c2l8	beijing	b3f1	b3f1c2	inter.stat	0	3
b3f1c1l2	beijing	b3f1	b3f1c1	inter.stat	0	3
b3f1c1l4	beijing	b3f1	b3f1c1	inter.stat	0	3
b3f1c1l7	beijing	b3f1	b3f1c1	inter.stat	0	3
b37f2c2l1	beijing	b37f2	b37f2c2	brother	0	37b
b37f2c2l2	beijing	b37f2	b37f2c2	intra.pop	0	37b
b37f2c2l3	beijing	b37f2	b37f2c2	brother	0	37b
b37f2c2l4	beijing	b37f2	b37f2c2	brother	0	37b
b37f2c2l5	beijing	b37f2	b37f2c2	intra.pop	0	37b
b37f2c2l6	beijing	b37f2	b37f2c2	intra.pop	0	37b
b37f2c2l7	beijing	b37f2	b37f2c2	brother	1	37b
b37f2c2l8	beijing	b37f2	b37f2c2	brother	1	37b
b37f2c1l1	beijing	b37f2	b37f2c1	brother	0	37b
b37f2c1l2	beijing	b37f2	b37f2c1	brother	0	37b
b37f2c1l3	beijing	b37f2	b37f2c1	brother	0	37b
b37f2c1l5	beijing	b37f2	b37f2c1	brother	0	37b
b37f2c1l7	beijing	b37f2	b37f2c1	brother	0	37b
b37f2c1l1	beijing	b37f2	b37f2c1	brother	0	37b
b41f1c2l4	beijing	b41f1	b41f1c2	inter.stat	234	41
b41f1c2l5	beijing	b41f1	b41f1c2	inter.stat	234	41
b41f1c2l6	beijing	b41f1	b41f1c2	inter.stat	1	41
b41f1c2l7	beijing	b41f1	b41f1c2	inter.stat	1	41
b41f1c2l8	beijing	b41f1	b41f1c2	inter.stat	1	41
b41f1c1l6	beijing	b41f1	b41f1c1	inter.stat	1	41
b41f1c1l7	beijing	b41f1	b41f1c1	NA	0	41
b41f2c2l2	beijing	b41f2	b41f2c2	inter.pop	0	41b
b41f2c2l6	beijing	b41f2	b41f2c2	inter.pop	1	41b
b41f2c2l7	beijing	b41f2	b41f2c2	NA	0	41b
b41f2c2l8	beijing	b41f2	b41f2c2	inter.pop	627	41b
b9f1c1l3	beijing	b9f1	b9f1c1	inter.stat	0	9
b9f1c1l1	beijing	b9f1	b9f1c1	inter.stat	1	9
b9f1c3l1	beijing	b9f1	b9f1c3	inter.stat	0	9
b9f1c3l2	beijing	b9f1	b9f1c3	inter.stat	0	9
b9f1c3l5	beijing	b9f1	b9f1c3	inter.stat	0	9
b9f1c3l6	beijing	b9f1	b9f1c3	inter.stat	1	9
b9f1c3l7	beijing	b9f1	b9f1c3	inter.stat	1	9
b9f1c3l8	beijing	b9f1	b9f1c3	inter.stat	1	9
f13f1c2l1	fuchu	f13f1	f13f1c2	intra.pop	1	13
f13f1c2l2	fuchu	f13f1	f13f1c2	brother	1	13
f13f1c2l6	fuchu	f13f1	f13f1c2	intra.pop	1	13
f13f1c1l1	fuchu	f13f1	f13f1c1	intra.pop	0	13
f13f1c1l2	fuchu	f13f1	f13f1c1	intra.pop	1	13
f13f1c1l3	fuchu	f13f1	f13f1c1	intra.pop	0	13
f13f1c1l4	fuchu	f13f1	f13f1c1	brother	0	13
f13f1c1l5	fuchu	f13f1	f13f1c1	intra.pop	0	13
f13f1c1l6	fuchu	f13f1	f13f1c1	intra.pop	0	13
f13f1c1l7	fuchu	f13f1	f13f1c1	intra.pop	0	13
f13f2c2l1	fuchu	f13f2	f13f2c2	brother	234	13b
f13f2c2l5	fuchu	f13f2	f13f2c2	brother	0	13b
f13f2c2l7	fuchu	f13f2	f13f2c2	brother	234	13b
f13f2c1l5	fuchu	f13f2	f13f2c1	brother	234	13b
f16f1c3l1	fuchu	f16f1	f16f1c3	brother	0	16
f16f1c3l2	fuchu	f16f1	f16f1c3	brother	0	16
f16f1c3l3	fuchu	f16f1	f16f1c3	brother	0	16
f16f1c3l4	fuchu	f16f1	f16f1c3	brother	0	16
f16f1c3l5	fuchu	f16f1	f16f1c3	inter.stat	1	16
f16f1c3l6	fuchu	f16f1	f16f1c3	brother	0	16
f16f1c3l7	fuchu	f16f1	f16f1c3	brother	0	16
f16f1c1l2	fuchu	f16f1	f16f1c1	inter.stat	1	16
f16f1c1l3	fuchu	f16f1	f16f1c1	inter.stat	1	16
f16f1c1l5	fuchu	f16f1	f16f1c1	inter.stat	234	16
f16f1c1l6	fuchu	f16f1	f16f1c1	inter.stat	1	16
f16f2c2l3	fuchu	f16f2	f16f2c2	intra.pop	2	16b
f21f1c1l1	fuchu	f21f1	f21f1c1	NA	0	21
f21f1c1l2	fuchu	f21f1	f21f1c1	inter.stat	244	21
f21f1c1l3	fuchu	f21f1	f21f1c1	NA	0	21
f21f1c1l4	fuchu	f21f1	f21f1c1	NA	0	21
f21f1c1l5	fuchu	f21f1	f21f1c1	inter.stat	234	21
f21f1c1l6	fuchu	f21f1	f21f1c1	inter.stat	244	21
f21f1c1l7	fuchu	f21f1	f21f1c1	brother	1	21
f21f1c1l8	fuchu	f21f1	f21f1c1	brother	244	21
f22f1c1l1	fuchu	f22f1	f22f1c1	inter.pop	2	22
f22f1c1l2	fuchu	f22f1	f22f1c1	inter.stat	2	22
f22f1c1l3	fuchu	f22f1	f22f1c1	inter.pop	0	22
f22f1c1l4	fuchu	f22f1	f22f1c1	NA	0	22
f22f1c1l5	fuchu	f22f1	f22f1c1	inter.pop	234	22
f22f1c1l6	fuchu	f22f1	f22f1c1	inter.pop	2	22
f22f1c1l7	fuchu	f22f1	f22f1c1	inter.pop	234	22
f22f1c1l8	fuchu	f22f1	f22f1c1	inter.stat	2	22
f22f1c2l1	fuchu	f22f1	f22f1c2	NA	0	22
f22f1c2l2	fuchu	f22f1	f22f1c2	NA	0	22
f22f1c2l3	fuchu	f22f1	f22f1c2	inter.pop	0	22
f22f1c2l4	fuchu	f22f1	f22f1c2	inter.pop	215	22
f22f1c2l5	fuchu	f22f1	f22f1c2	inter.stat	2	22
f22f1c2l6	fuchu	f22f1	f22f1c2	inter.stat	2	22
f22f1c2l7	fuchu	f22f1	f22f1c2	inter.pop	2	22
f22f1c2l8	fuchu	f22f1	f22f1c2	inter.pop	2	22
f23f1c2l6	fuchu	f23f1	f23f1c2	brother	0	23
f23f1c1l2	fuchu	f23f1	f23f1c1	brother	0	23
f24f1c1l1	fuchu	f24f1	f24f1c1	brother	0	24
f24f1c1l2	fuchu	f24f1	f24f1c1	brother	0	24
f24f1c1l3	fuchu	f24f1	f24f1c1	brother	0	24
f24f1c1l4	fuchu	f24f1	f24f1c1	brother	0	24
f24f1c1l5	fuchu	f24f1	f24f1c1	brother	0	24
f24f1c1l6	fuchu	f24f1	f24f1c1	brother	0	24
f24f1c1l7	fuchu	f24f1	f24f1c1	brother	0	24
f24f1c1l8	fuchu	f24f1	f24f1c1	brother	0	24
f24f1c2l1	fuchu	f24f1	f24f1c2	brother	0	24
f24f1c2l2	fuchu	f24f1	f24f1c2	brother	0	24
f24f1c2l3	fuchu	f24f1	f24f1c2	brother	0	24
f24f1c2l4	fuchu	f24f1	f24f1c2	brother	0	24
f24f1c2l5	fuchu	f24f1	f24f1c2	brother	0	24
f24f1c2l6	fuchu	f24f1	f24f1c2	brother	0	24
f24f1c2l7	fuchu	f24f1	f24f1c2	brother	0	24
f24f1c2l8	fuchu	f24f1	f24f1c2	inter.stat	1	24
f26f1c2l1	fuchu	f26f1	f26f1c2	NA	0	26
f26f2c1l1	fuchu	f26f2	f26f2c1	NA	0	26b
f26f2c1l3	fuchu	f26f2	f26f2c1	NA	0	26b
f26f2c1l4	fuchu	f26f2	f26f2c1	NA	0	26b
f26f2c2l3	fuchu	f26f2	f26f2c2	inter.stat	2	26b
f31f2c2l1	fuchu	f31f2	f31f2c2	inter.pop	244	31b
f31f2c2l2	fuchu	f31f2	f31f2c2	inter.pop	0	31b
f31f2c2l5	fuchu	f31f2	f31f2c2	inter.pop	0	31b
f31f2c2l6	fuchu	f31f2	f31f2c2	inter.pop	0	31b
f31f2c2l7	fuchu	f31f2	f31f2c2	brother	0	31b
f31f2c2l8	fuchu	f31f2	f31f2c2	brother	244	31b
f31f2c1l1	fuchu	f31f2	f31f2c1	brother	0	31b
f31f2c1l2	fuchu	f31f2	f31f2c1	inter.pop	0	31b
f31f2c1l3	fuchu	f31f2	f31f2c1	inter.pop	0	31b
f31f2c1l4	fuchu	f31f2	f31f2c1	inter.pop	244	31b
f31f2c1l6	fuchu	f31f2	f31f2c1	brother	244	31b
f31f2c1l8	fuchu	f31f2	f31f2c1	brother	0	31b
f33f1c2l3	fuchu	f33f1	f33f1c2	NA	0	33
f33f1c2l5	fuchu	f33f1	f33f1c2	brother	0	33
f33f1c1l4	fuchu	f33f1	f33f1c1	brother	1	33
f33f1c1l6	fuchu	f33f1	f33f1c1	brother	244	33
f38f1c1l1	fuchu	f38f1	f38f1c1	inter.stat	1	38
f38f1c1l2	fuchu	f38f1	f38f1c1	inter.stat	0	38
f38f1c1l3	fuchu	f38f1	f38f1c1	inter.stat	1	38
f38f1c1l5	fuchu	f38f1	f38f1c1	inter.stat	1	38
f38f1c1l6	fuchu	f38f1	f38f1c1	inter.stat	1	38
f38f1c1l7	fuchu	f38f1	f38f1c1	inter.stat	1	38
f38f1c1l8	fuchu	f38f1	f38f1c1	inter.stat	1	38
f39f1c2l2	fuchu	f39f1	f39f1c2	brother	0	39
f39f1c1l5	fuchu	f39f1	f39f1c1	brother	0	39
f39f1c1l8	fuchu	f39f1	f39f1c1	brother	0	39
f4f1c3l1	fuchu	f4f1	f4f1c3	brother	0	4
f4f1c3l1	fuchu	f4f1	f4f1c3	brother	0	4
f4f1c3l1	fuchu	f4f1	f4f1c3	brother	0	4
f4f1c3l1	fuchu	f4f1	f4f1c3	brother	0	4
f4f1c3l1	fuchu	f4f1	f4f1c3	brother	0	4
f4f1c3l1	fuchu	f4f1	f4f1c3	brother	0	4
f4f1c3l1	fuchu	f4f1	f4f1c3	brother	0	4
f4f1c1l1	fuchu	f4f1	f4f1c1	brother	0	4
f4f1c1l2	fuchu	f4f1	f4f1c1	brother	0	4
f4f1c1l3	fuchu	f4f1	f4f1c1	brother	0	4
f4f1c1l4	fuchu	f4f1	f4f1c1	brother	0	4
f4f1c1l5	fuchu	f4f1	f4f1c1	brother	0	4
f4f1c1l6	fuchu	f4f1	f4f1c1	brother	0	4
f4f2c2l2	fuchu	f4f2	f4f2c2	inter.pop	0	4b
f4f2c2l7	fuchu	f4f2	f4f2c2	brother	0	4b
f4f2c2l8	fuchu	f4f2	f4f2c2	inter.pop	0	4b
f4f2c1l5	fuchu	f4f2	f4f2c1	brother	0	4b
f4f2c1l7	fuchu	f4f2	f4f2c1	brother	0	4b
f4f2c1l8	fuchu	f4f2	f4f2c1	brother	1	4b
f6f1c3l1	fuchu	f6f1	f6f1c3	NA	0	6
f6f1c3l2	fuchu	f6f1	f6f1c3	intra.pop	234	6
f6f1c3l3	fuchu	f6f1	f6f1c3	intra.pop	1	6
f6f1c3l4	fuchu	f6f1	f6f1c3	intra.pop	1	6
f6f1c3l5	fuchu	f6f1	f6f1c3	NA	0	6
f6f1c3l6	fuchu	f6f1	f6f1c3	NA	0	6
f6f1c3l7	fuchu	f6f1	f6f1c3	intra.pop	234	6
f6f1c3l8	fuchu	f6f1	f6f1c3	intra.pop	234	6
f6f1c1l1	fuchu	f6f1	f6f1c1	NA	0	6
f6f1c1l2	fuchu	f6f1	f6f1c1	NA	0	6
f6f1c1l3	fuchu	f6f1	f6f1c1	NA	0	6
f6f1c1l4	fuchu	f6f1	f6f1c1	NA	0	6
f6f1c1l5	fuchu	f6f1	f6f1c1	NA	0	6
f6f1c1l6	fuchu	f6f1	f6f1c1	intra.pop	1	6
f6f1c1l7	fuchu	f6f1	f6f1c1	intra.pop	1	6
f6f1c1l8	fuchu	f6f1	f6f1c1	intra.pop	234	6
f9f1c2l2	fuchu	f9f1	f9f1c2	inter.pop	234	9
f9f1c2l4	fuchu	f9f1	f9f1c2	inter.pop	0	9
f9f1c2l6	fuchu	f9f1	f9f1c2	inter.pop	234	9
f9f1c1l2	fuchu	f9f1	f9f1c1	inter.pop	1	9
f9f1c1l3	fuchu	f9f1	f9f1c1	inter.pop	1	9
f9f1c1l4	fuchu	f9f1	f9f1c1	inter.pop	1	9
f9f1c1l5	fuchu	f9f1	f9f1c1	inter.pop	0	9
f4f1c1l9	fuchu	f4f1	f4f1c1	brother	0	4
f4f1c1l0	fuchu	f4f1	f4f1c1	brother	0	4
f4f1c1l1	fuchu	f4f1	f4f1c1	brother	0	4
f4f1c1l2	fuchu	f4f1	f4f1c1	brother	0	4
f4f2c1l6	fuchu	f4f2	f4f2c1	brother	0	4b
f6f1cl9	fuchu	f6f1	f6f1c	intra.pop	1	6
f6f1cl0	fuchu	f6f1	f6f1c	NA	0	6
f6f1cl1	fuchu	f6f1	f6f1c	NA	0	6
f6f1cl2	fuchu	f6f1	f6f1c	intra.pop	0	6
f6f1c1l9	fuchu	f6f1	f6f1c1	NA	0	6
f6f1c1l0	fuchu	f6f1	f6f1c1	intra.pop	234	6
f6f1c1l1	fuchu	f6f1	f6f1c1	NA	0	6
f6f1c1l2	fuchu	f6f1	f6f1c1	NA	0	6
f6f1c1l3	fuchu	f6f1	f6f1c1	NA	0	6
f6f1c1l4	fuchu	f6f1	f6f1c1	intra.pop	0	6
f6f1c1l5	fuchu	f6f1	f6f1c1	NA	0	6
f6f1c1l6	fuchu	f6f1	f6f1c1	intra.pop	0	6
f6f1c2l1	fuchu	f6f1	f6f1c2	intra.pop	1	6
f6f1c2l2	fuchu	f6f1	f6f1c2	NA	0	6
f6f1c2l3	fuchu	f6f1	f6f1c2	intra.pop	1	6
f6f1c2l4	fuchu	f6f1	f6f1c2	intra.pop	0	6
f9f1c2l3	fuchu	f9f1	f9f1c2	brother	1	9
f9f1c1l8	fuchu	f9f1	f9f1c1	inter.pop	234	9
f9f1c2l1	fuchu	f9f1	f9f1c2	inter.pop	0	9
f9f1c2l5	fuchu	f9f1	f9f1c2	inter.pop	0	9
f9f1c2l7	fuchu	f9f1	f9f1c2	inter.pop	234	9
f9f1c2l8	fuchu	f9f1	f9f1c2	inter.pop	0	9
f9f1c1l9	fuchu	f9f1	f9f1c1	inter.pop	0	9
f9f1c1l1	fuchu	f9f1	f9f1c1	inter.pop	1	9
f9f1c1l0	fuchu	f9f1	f9f1c1	inter.pop	0	9
f9f1c1l6	fuchu	f9f1	f9f1c1	inter.pop	0	9
f9f1c1l7	fuchu	f9f1	f9f1c1	inter.pop	0	9
f13f1c2l3	fuchu	f13f1	f13f1c2	intra.pop	0	13
f13f1c2l4	fuchu	f13f1	f13f1c2	inter.stat	1	13
f13f1c2l5	fuchu	f13f1	f13f1c2	brother	1	13
f13f1c2l7	fuchu	f13f1	f13f1c2	inter.stat	555	13
f13f1c2l8	fuchu	f13f1	f13f1c2	inter.pop	1	13
f13f1c1l8	fuchu	f13f1	f13f1c1	intra.pop	0	13
f13f2c2l2	fuchu	f13f2	f13f2c2	brother	0	13b
f13f2c2l3	fuchu	f13f2	f13f2c2	brother	0	13b
f13f2c2l4	fuchu	f13f2	f13f2c2	inter.pop	0	13b
f13f2c2l6	fuchu	f13f2	f13f2c2	brother	0	13b
f13f2c2l8	fuchu	f13f2	f13f2c2	inter.pop	1	13b
f13f2c1l9	fuchu	f13f2	f13f2c1	brother	0	13b
f13f2c1l1	fuchu	f13f2	f13f2c1	inter.pop	0	13b
f13f2c1l0	fuchu	f13f2	f13f2c1	inter.pop	0	13b
f13f2c1l2	fuchu	f13f2	f13f2c1	inter.pop	1	13b
f13f2c1l3	fuchu	f13f2	f13f2c1	brother	0	13b
f13f2c1l4	fuchu	f13f2	f13f2c1	inter.pop	0	13b
f13f2c1l6	fuchu	f13f2	f13f2c1	inter.pop	0	13b
f13f2c1l7	fuchu	f13f2	f13f2c1	inter.pop	1	13b
f13f2c1l8	fuchu	f13f2	f13f2c1	inter.pop	0	13b
f16f1c1l4	fuchu	f16f1	f16f1c1	inter.stat	1	16
f16f1c1l1	fuchu	f16f1	f16f1c1	NA	0	16
f16f1c1l2	fuchu	f16f1	f16f1c1	NA	0	16
f16f1c1l3	fuchu	f16f1	f16f1c1	brother	0	16
f16f1c1l4	fuchu	f16f1	f16f1c1	brother	0	16
f16f1c1l5	fuchu	f16f1	f16f1c1	NA	0	16
f16f1c1l6	fuchu	f16f1	f16f1c1	NA	0	16
f16f1c1l7	fuchu	f16f1	f16f1c1	NA	0	16
f16f1c1l8	fuchu	f16f1	f16f1c1	brother	1	16
f16f1c2l1	fuchu	f16f1	f16f1c2	NA	0	16
f16f1c2l2	fuchu	f16f1	f16f1c2	inter.stat	234	16
f16f1c2l3	fuchu	f16f1	f16f1c2	brother	0	16
f16f1c2l4	fuchu	f16f1	f16f1c2	brother	0	16
f16f1c2l5	fuchu	f16f1	f16f1c2	NA	0	16
f16f1c2l6	fuchu	f16f1	f16f1c2	inter.stat	0	16
f16f1c2l7	fuchu	f16f1	f16f1c2	inter.stat	234	16
f16f1c2l8	fuchu	f16f1	f16f1c2	NA	0	16
f16f2c2l1	fuchu	f16f2	f16f2c2	inter.stat	215	16b
f16f2c2l2	fuchu	f16f2	f16f2c2	inter.stat	2	16b
f16f2c2l4	fuchu	f16f2	f16f2c2	NA	0	16b
f16f2c2l5	fuchu	f16f2	f16f2c2	inter.stat	2	16b
f16f2c2l6	fuchu	f16f2	f16f2c2	inter.stat	0	16b
f16f2c2l7	fuchu	f16f2	f16f2c2	NA	0	16b
f16f2c2l8	fuchu	f16f2	f16f2c2	inter.stat	2	16b
f16f2c1l1	fuchu	f16f2	f16f2c1	inter.pop	2	16b
f16f2c1l2	fuchu	f16f2	f16f2c1	intra.pop	1	16b
f16f2c1l3	fuchu	f16f2	f16f2c1	inter.pop	215	16b
f16f2c1l4	fuchu	f16f2	f16f2c1	intra.pop	1	16b
f16f2c1l5	fuchu	f16f2	f16f2c1	intra.pop	2	16b
f16f2c1l6	fuchu	f16f2	f16f2c1	intra.pop	2	16b
f16f2c1l7	fuchu	f16f2	f16f2c1	intra.pop	2	16b
f16f2c1l8	fuchu	f16f2	f16f2c1	inter.stat	2	16b
f23f1c2l1	fuchu	f23f1	f23f1c2	intra.pop	605	23
f23f1c2l2	fuchu	f23f1	f23f1c2	NA	0	23
f23f1c2l3	fuchu	f23f1	f23f1c2	intra.pop	605	23
f23f1c2l4	fuchu	f23f1	f23f1c2	intra.pop	605	23
f23f1c2l5	fuchu	f23f1	f23f1c2	intra.pop	605	23
f23f1c2l7	fuchu	f23f1	f23f1c2	intra.pop	0	23
f23f1c1l1	fuchu	f23f1	f23f1c1	intra.pop	0	23
f23f1c1l3	fuchu	f23f1	f23f1c1	brother	0	23
f23f1c1l4	fuchu	f23f1	f23f1c1	intra.pop	1	23
f23f1c1l5	fuchu	f23f1	f23f1c1	intra.pop	1	23
f23f1c1l6	fuchu	f23f1	f23f1c1	intra.pop	0	23
f23f1c1l7	fuchu	f23f1	f23f1c1	intra.pop	0	23
f23f1c1l8	fuchu	f23f1	f23f1c1	intra.pop	605	23
f26f1c2l9	fuchu	f26f1	f26f1c2	inter.stat	1	26
f26f1c2l0	fuchu	f26f1	f26f1c2	inter.stat	1	26
f26f1c2l1	fuchu	f26f1	f26f1c2	inter.stat	0	26
f26f1c2l2	fuchu	f26f1	f26f1c2	inter.stat	1	26
f26f1c2l3	fuchu	f26f1	f26f1c2	inter.stat	1	26
f26f1c2l4	fuchu	f26f1	f26f1c2	inter.stat	0	26
f26f1c2l5	fuchu	f26f1	f26f1c2	inter.stat	0	26
f26f1c2l6	fuchu	f26f1	f26f1c2	inter.stat	0	26
f26f1c1l9	fuchu	f26f1	f26f1c1	inter.pop	0	26
f26f1c1l0	fuchu	f26f1	f26f1c1	inter.stat	0	26
f26f1c1l1	fuchu	f26f1	f26f1c1	inter.stat	1	26
f26f1c1l2	fuchu	f26f1	f26f1c1	inter.stat	0	26
f26f1c1l3	fuchu	f26f1	f26f1c1	inter.stat	1	26
f26f1c1l4	fuchu	f26f1	f26f1c1	inter.stat	0	26
f26f1c1l5	fuchu	f26f1	f26f1c1	inter.stat	0	26
f26f1c1l6	fuchu	f26f1	f26f1c1	inter.stat	1	26
f26f2c2l2	fuchu	f26f2	f26f2c2	inter.stat	2	26b
f26f2c2l4	fuchu	f26f2	f26f2c2	inter.stat	2	26b
f26f2c2l5	fuchu	f26f2	f26f2c2	inter.stat	234	26b
f26f2c2l6	fuchu	f26f2	f26f2c2	NA	0	26b
f26f2c2l7	fuchu	f26f2	f26f2c2	inter.stat	2	26b
f26f2c1l2	fuchu	f26f2	f26f2c1	inter.stat	1	26b
f26f2c1l5	fuchu	f26f2	f26f2c1	inter.stat	2	26b
f26f2c1l6	fuchu	f26f2	f26f2c1	inter.stat	234	26b
f26f2c1l7	fuchu	f26f2	f26f2c1	inter.stat	1	26b
f26f2c1l8	fuchu	f26f2	f26f2c1	inter.stat	2	26b
f31f2c2l3	fuchu	f31f2	f31f2c2	inter.pop	0	31b
f31f2c2l4	fuchu	f31f2	f31f2c2	inter.pop	0	31b
f31f2c1l5	fuchu	f31f2	f31f2c1	brother	244	31b
f31f2c1l7	fuchu	f31f2	f31f2c1	brother	1	31b
f33f1c2l1	fuchu	f33f1	f33f1c2	NA	0	33
f33f1c2l2	fuchu	f33f1	f33f1c2	NA	0	33
f33f1c2l4	fuchu	f33f1	f33f1c2	brother	244	33
f33f1c2l6	fuchu	f33f1	f33f1c2	NA	0	33
f33f1c2l7	fuchu	f33f1	f33f1c2	brother	234	33
f33f1c2l8	fuchu	f33f1	f33f1c2	NA	0	33
f33f1c1l1	fuchu	f33f1	f33f1c1	brother	234	33
f33f1c1l2	fuchu	f33f1	f33f1c1	NA	0	33
f33f1c1l3	fuchu	f33f1	f33f1c1	brother	244	33
f33f1c1l5	fuchu	f33f1	f33f1c1	NA	0	33
f33f1c1l7	fuchu	f33f1	f33f1c1	NA	0	33
f33f1c1l8	fuchu	f33f1	f33f1c1	NA	0	33
f38f1c2l1	fuchu	f38f1	f38f1c2	inter.stat	0	38
f38f1c2l2	fuchu	f38f1	f38f1c2	inter.stat	1	38
f38f1c2l3	fuchu	f38f1	f38f1c2	inter.stat	1	38
f38f1c2l4	fuchu	f38f1	f38f1c2	inter.stat	1	38
f38f1c2l5	fuchu	f38f1	f38f1c2	NA	0	38
f38f1c2l6	fuchu	f38f1	f38f1c2	inter.stat	1	38
f38f1c2l7	fuchu	f38f1	f38f1c2	NA	0	38
f38f1c2l8	fuchu	f38f1	f38f1c2	NA	0	38
f38f1c1l4	fuchu	f38f1	f38f1c1	inter.stat	0	38
f39f1c2l1	fuchu	f39f1	f39f1c2	brother	0	39
f39f1c2l2	fuchu	f39f1	f39f1c2	brother	0	39
f39f1c2l1	fuchu	f39f1	f39f1c2	brother	0	39
f39f1c2l3	fuchu	f39f1	f39f1c2	brother	0	39
f39f1c2l4	fuchu	f39f1	f39f1c2	brother	0	39
f39f1c2l5	fuchu	f39f1	f39f1c2	brother	0	39
f39f1c1l1	fuchu	f39f1	f39f1c1	brother	0	39
f39f1c1l2	fuchu	f39f1	f39f1c1	brother	0	39
f39f1c1l3	fuchu	f39f1	f39f1c1	brother	0	39
f39f1c1l4	fuchu	f39f1	f39f1c1	brother	0	39
f39f1c1l6	fuchu	f39f1	f39f1c1	brother	0	39
f39f1c1l7	fuchu	f39f1	f39f1c1	brother	0	39
f4f2c2l1	fuchu	f4f2	f4f2c2	brother	0	4b
f4f2c2l3	fuchu	f4f2	f4f2c2	inter.pop	0	4b
f4f2c2l4	fuchu	f4f2	f4f2c2	inter.pop	0	4b
f4f2c2l5	fuchu	f4f2	f4f2c2	brother	0	4b
f4f2c2l6	fuchu	f4f2	f4f2c2	inter.pop	0	4b
f4f2c1l1	fuchu	f4f2	f4f2c1	brother	0	4b
f4f2c1l2	fuchu	f4f2	f4f2c1	brother	1	4b
f4f2c1l3	fuchu	f4f2	f4f2c1	brother	0	4b
f4f2c1l4	fuchu	f4f2	f4f2c1	inter.pop	0	4b
h1f1c2l1	hungary	h1f1	h1f1c2	intra.pop	0	1
h1f1c2l2	hungary	h1f1	h1f1c2	brother	0	1
h1f1c2l3	hungary	h1f1	h1f1c2	intra.pop	0	1
h1f1c2l4	hungary	h1f1	h1f1c2	brother	0	1
h1f1c2l5	hungary	h1f1	h1f1c2	brother	0	1
h1f1c2l6	hungary	h1f1	h1f1c2	intra.pop	0	1
h1f1c2l7	hungary	h1f1	h1f1c2	intra.pop	0	1
h1f1c2l8	hungary	h1f1	h1f1c2	intra.pop	0	1
h1f1c1l1	hungary	h1f1	h1f1c1	intra.pop	0	1
h1f1c1l2	hungary	h1f1	h1f1c1	brother	0	1
h1f1c1l3	hungary	h1f1	h1f1c1	intra.pop	0	1
h1f1c1l4	hungary	h1f1	h1f1c1	intra.pop	0	1
h1f1c1l5	hungary	h1f1	h1f1c1	intra.pop	0	1
h1f1c1l6	hungary	h1f1	h1f1c1	intra.pop	0	1
h1f1c1l7	hungary	h1f1	h1f1c1	intra.pop	0	1
h1f1c1l8	hungary	h1f1	h1f1c1	brother	0	1
h2f1c2l1	hungary	h2f1	h2f1c2	intra.pop	0	2
h2f1c2l2	hungary	h2f1	h2f1c2	inter.pop	234	2
h2f1c2l3	hungary	h2f1	h2f1c2	inter.pop	0	2
h2f1c2l4	hungary	h2f1	h2f1c2	inter.pop	0	2
h2f1c2l5	hungary	h2f1	h2f1c2	inter.pop	234	2
h2f1c2l6	hungary	h2f1	h2f1c2	intra.pop	234	2
h2f1c2l7	hungary	h2f1	h2f1c2	intra.pop	0	2
h2f1c2l8	hungary	h2f1	h2f1c2	inter.pop	0	2
h2f1c1l1	hungary	h2f1	h2f1c1	inter.pop	234	2
h2f1c1l2	hungary	h2f1	h2f1c1	inter.pop	234	2
h2f1c1l3	hungary	h2f1	h2f1c1	inter.pop	0	2
h2f1c1l4	hungary	h2f1	h2f1c1	inter.pop	234	2
h2f1c1l5	hungary	h2f1	h2f1c1	inter.pop	234	2
h2f1c1l6	hungary	h2f1	h2f1c1	inter.pop	0	2
h2f1c1l7	hungary	h2f1	h2f1c1	inter.pop	234	2
h2f1c1l8	hungary	h2f1	h2f1c1	inter.pop	0	2
h3f1c2l1	hungary	h3f1	h3f1c2	inter.stat	0	3
h3f1c2l2	hungary	h3f1	h3f1c2	inter.stat	0	3
h3f1c2l3	hungary	h3f1	h3f1c2	inter.stat	0	3
h3f1c2l4	hungary	h3f1	h3f1c2	brother	0	3
h3f1c2l5	hungary	h3f1	h3f1c2	inter.stat	0	3
h3f1c2l6	hungary	h3f1	h3f1c2	inter.stat	0	3
h3f1c2l7	hungary	h3f1	h3f1c2	inter.stat	0	3
h3f1c2l8	hungary	h3f1	h3f1c2	inter.stat	0	3
h3f1c1l1	hungary	h3f1	h3f1c1	inter.stat	0	3
h3f1c1l2	hungary	h3f1	h3f1c1	inter.stat	0	3
h3f1c1l3	hungary	h3f1	h3f1c1	inter.stat	0	3
h3f1c1l4	hungary	h3f1	h3f1c1	inter.stat	0	3
h3f1c1l5	hungary	h3f1	h3f1c1	inter.stat	0	3
h3f1c1l6	hungary	h3f1	h3f1c1	inter.stat	0	3
h3f1c1l7	hungary	h3f1	h3f1c1	inter.stat	0	3
h3f1c1l8	hungary	h3f1	h3f1c1	inter.stat	1	3
h5f1c2l1	hungary	h5f1	h5f1c2	brother	0	5
h5f1c2l2	hungary	h5f1	h5f1c2	brother	0	5
h5f1c2l3	hungary	h5f1	h5f1c2	brother	0	5
h5f1c2l4	hungary	h5f1	h5f1c2	inter.pop	0	5
h5f1c2l5	hungary	h5f1	h5f1c2	inter.pop	0	5
h5f1c2l6	hungary	h5f1	h5f1c2	brother	0	5
h5f1c2l7	hungary	h5f1	h5f1c2	inter.stat	0	5
h5f1c2l8	hungary	h5f1	h5f1c2	inter.pop	0	5
h5f1c1l1	hungary	h5f1	h5f1c1	inter.stat	0	5
h5f1c1l2	hungary	h5f1	h5f1c1	inter.stat	0	5
h5f1c1l3	hungary	h5f1	h5f1c1	inter.stat	0	5
h5f1c1l4	hungary	h5f1	h5f1c1	inter.stat	0	5
h5f1c1l5	hungary	h5f1	h5f1c1	inter.pop	0	5
h5f1c1l6	hungary	h5f1	h5f1c1	inter.stat	0	5
h5f1c1l7	hungary	h5f1	h5f1c1	inter.pop	0	5
h5f1c1l8	hungary	h5f1	h5f1c1	brother	0	5
h8f1c2l1	hungary	h8f1	h8f1c2	brother	0	8
h8f1c2l2	hungary	h8f1	h8f1c2	brother	0	8
h8f1c2l3	hungary	h8f1	h8f1c2	brother	0	8
h8f1c2l4	hungary	h8f1	h8f1c2	brother	0	8
h8f1c2l5	hungary	h8f1	h8f1c2	brother	0	8
h8f1c2l6	hungary	h8f1	h8f1c2	brother	0	8
h8f1c2l7	hungary	h8f1	h8f1c2	brother	0	8
h8f1c2l8	hungary	h8f1	h8f1c2	brother	0	8
h8f1c1l1	hungary	h8f1	h8f1c1	brother	0	8
h8f1c1l2	hungary	h8f1	h8f1c1	inter.pop	0	8
h8f1c1l3	hungary	h8f1	h8f1c1	intra.pop	0	8
h8f1c1l4	hungary	h8f1	h8f1c1	brother	0	8
h8f1c1l5	hungary	h8f1	h8f1c1	intra.pop	0	8
h8f1c1l6	hungary	h8f1	h8f1c1	brother	0	8
h8f1c1l7	hungary	h8f1	h8f1c1	inter.pop	0	8
h8f1c1l8	hungary	h8f1	h8f1c1	intra.pop	0	8
h12f1c2l1	hungary	h12f1	h12f1c2	brother	0	12
h12f1c2l2	hungary	h12f1	h12f1c2	intra.pop	0	12
h12f1c2l3	hungary	h12f1	h12f1c2	brother	0	12
h12f1c2l4	hungary	h12f1	h12f1c2	brother	0	12
h12f1c2l5	hungary	h12f1	h12f1c2	intra.pop	0	12
h12f1c2l6	hungary	h12f1	h12f1c2	brother	0	12
h12f1c2l7	hungary	h12f1	h12f1c2	brother	0	12
h12f1c2l8	hungary	h12f1	h12f1c2	brother	0	12
h12f1c1l1	hungary	h12f1	h12f1c1	inter.pop	215	12
h12f1c1l2	hungary	h12f1	h12f1c1	intra.pop	0	12
h12f1c1l3	hungary	h12f1	h12f1c1	brother	0	12
h12f1c1l4	hungary	h12f1	h12f1c1	brother	0	12
h12f1c1l5	hungary	h12f1	h12f1c1	brother	0	12
h12f1c1l6	hungary	h12f1	h12f1c1	brother	0	12
h12f1c1l7	hungary	h12f1	h12f1c1	inter.pop	234	12
h12f1c1l8	hungary	h12f1	h12f1c1	intra.pop	0	12
h13f1c2l1	hungary	h13f1	h13f1c2	brother	0	13
h13f1c2l2	hungary	h13f1	h13f1c2	intra.pop	0	13
h13f1c2l3	hungary	h13f1	h13f1c2	intra.pop	0	13
h13f1c2l4	hungary	h13f1	h13f1c2	intra.pop	0	13
h13f1c2l5	hungary	h13f1	h13f1c2	intra.pop	0	13
h13f1c2l6	hungary	h13f1	h13f1c2	inter.pop	0	13
h13f1c2l7	hungary	h13f1	h13f1c2	intra.pop	0	13
h13f1c2l8	hungary	h13f1	h13f1c2	inter.stat	0	13
h13f1c1l1	hungary	h13f1	h13f1c1	brother	0	13
h13f1c1l2	hungary	h13f1	h13f1c1	brother	0	13
h13f1c1l3	hungary	h13f1	h13f1c1	intra.pop	0	13
h13f1c1l4	hungary	h13f1	h13f1c1	intra.pop	0	13
h13f1c1l5	hungary	h13f1	h13f1c1	brother	0	13
h13f1c1l6	hungary	h13f1	h13f1c1	intra.pop	0	13
h13f1c1l7	hungary	h13f1	h13f1c1	intra.pop	0	13
h13f1c1l8	hungary	h13f1	h13f1c1	brother	0	13
h16f1c2l1	hungary	h16f1	h16f1c2	brother	0	16
h16f1c2l2	hungary	h16f1	h16f1c2	brother	1	16
h16f1c2l3	hungary	h16f1	h16f1c2	brother	1	16
h16f1c2l4	hungary	h16f1	h16f1c2	brother	0	16
h16f1c2l5	hungary	h16f1	h16f1c2	brother	1	16
h16f1c2l6	hungary	h16f1	h16f1c2	brother	0	16
h16f1c2l7	hungary	h16f1	h16f1c2	brother	0	16
h16f1c2l8	hungary	h16f1	h16f1c2	brother	0	16
h16f1c1l1	hungary	h16f1	h16f1c1	brother	0	16
h16f1c1l2	hungary	h16f1	h16f1c1	brother	0	16
h16f1c1l3	hungary	h16f1	h16f1c1	brother	0	16
h16f1c1l4	hungary	h16f1	h16f1c1	brother	0	16
h16f1c1l5	hungary	h16f1	h16f1c1	brother	0	16
h16f1c1l6	hungary	h16f1	h16f1c1	brother	0	16
h16f1c1l7	hungary	h16f1	h16f1c1	brother	0	16
h16f1c1l8	hungary	h16f1	h16f1c1	brother	0	16
h18f1c1l1	hungary	h18f1	h18f1c1	intra.pop	0	18
h18f1c1l2	hungary	h18f1	h18f1c1	intra.pop	0	18
h18f1c1l3	hungary	h18f1	h18f1c1	intra.pop	1	18
h18f1c1l4	hungary	h18f1	h18f1c1	intra.pop	0	18
h18f1c1l5	hungary	h18f1	h18f1c1	intra.pop	0	18
h18f1c1l6	hungary	h18f1	h18f1c1	intra.pop	0	18
h18f1c2l1	hungary	h18f1	h18f1c2	intra.pop	0	18
h18f1c2l2	hungary	h18f1	h18f1c2	brother	0	18
h18f1c2l3	hungary	h18f1	h18f1c2	intra.pop	0	18
h18f1c3l1	hungary	h18f1	h18f1c3	intra.pop	1	18
h18f1c3l2	hungary	h18f1	h18f1c3	intra.pop	2	18
h18f1c3l3	hungary	h18f1	h18f1c3	intra.pop	1	18
h18f1c3l4	hungary	h18f1	h18f1c3	intra.pop	1	18
h18f1c3l5	hungary	h18f1	h18f1c3	NA	0	18
h18f1c3l6	hungary	h18f1	h18f1c3	NA	0	18
h18f1c3l7	hungary	h18f1	h18f1c3	intra.pop	2	18
h18f1c3l8	hungary	h18f1	h18f1c3	intra.pop	1	18
h21f1c2l1	hungary	h21f1	h21f1c2	intra.pop	0	21
h21f1c2l2	hungary	h21f1	h21f1c2	intra.pop	0	21
h21f1c2l3	hungary	h21f1	h21f1c2	brother	267et234	21
h21f1c2l4	hungary	h21f1	h21f1c2	intra.pop	0	21
h21f1c2l5	hungary	h21f1	h21f1c2	intra.pop	0	21
h21f1c2l6	hungary	h21f1	h21f1c2	intra.pop	0	21
h21f1c2l7	hungary	h21f1	h21f1c2	brother	0	21
h21f1c2l8	hungary	h21f1	h21f1c2	intra.pop	0	21
h21f1c2l1	hungary	h21f1	h21f1c2	intra.pop	0	21
h21f1c1l2	hungary	h21f1	h21f1c1	intra.pop	0	21
h21f1c1l3	hungary	h21f1	h21f1c1	intra.pop	0	21
h21f1c1l4	hungary	h21f1	h21f1c1	intra.pop	0	21
h21f1c1l5	hungary	h21f1	h21f1c1	intra.pop	0	21
h21f1c1l6	hungary	h21f1	h21f1c1	intra.pop	0	21
h21f1c1l7	hungary	h21f1	h21f1c1	intra.pop	0	21
h21f1c1l8	hungary	h21f1	h21f1c1	intra.pop	0	21
h27f1c2l1	hungary	h27f1	h27f1c2	inter.stat	1	27
h27f1c2l2	hungary	h27f1	h27f1c2	inter.pop	0	27
h27f1c2l3	hungary	h27f1	h27f1c2	brother	0	27
h27f1c2l4	hungary	h27f1	h27f1c2	brother	0	27
h27f1c2l5	hungary	h27f1	h27f1c2	inter.pop	0	27
h27f1c2l6	hungary	h27f1	h27f1c2	brother	0	27
h27f1c2l7	hungary	h27f1	h27f1c2	brother	0	27
h27f1c2l8	hungary	h27f1	h27f1c2	inter.pop	0	27
h27f1c1l1	hungary	h27f1	h27f1c1	brother	0	27
h27f1c1l2	hungary	h27f1	h27f1c1	brother	0	27
h27f1c1l3	hungary	h27f1	h27f1c1	inter.pop	0	27
h27f1c1l4	hungary	h27f1	h27f1c1	inter.pop	0	27
h27f1c1l5	hungary	h27f1	h27f1c1	brother	0	27
h27f1c1l6	hungary	h27f1	h27f1c1	brother	0	27
h27f1c1l7	hungary	h27f1	h27f1c1	brother	0	27
h27f1c1l8	hungary	h27f1	h27f1c1	brother	0	27
h28f1c2l1	hungary	h28f1	h28f1c2	inter.pop	215	28
h28f1c2l2	hungary	h28f1	h28f1c2	inter.stat	0	28
h28f1c2l3	hungary	h28f1	h28f1c2	inter.pop	0	28
h28f1c2l4	hungary	h28f1	h28f1c2	inter.pop	0	28
h28f1c2l5	hungary	h28f1	h28f1c2	intra.pop	0	28
h28f1c2l6	hungary	h28f1	h28f1c2	inter.pop	215	28
h28f1c2l7	hungary	h28f1	h28f1c2	inter.pop	215	28
h28f1c2l8	hungary	h28f1	h28f1c2	intra.pop	0	28
h28f1c1l1	hungary	h28f1	h28f1c1	inter.pop	0	28
h28f1c1l2	hungary	h28f1	h28f1c1	intra.pop	0	28
h28f1c1l3	hungary	h28f1	h28f1c1	inter.stat	234	28
h28f1c1l4	hungary	h28f1	h28f1c1	intra.pop	0	28
h28f1c1l5	hungary	h28f1	h28f1c1	inter.pop	215	28
h28f1c1l6	hungary	h28f1	h28f1c1	inter.pop	0	28
h28f1c1l7	hungary	h28f1	h28f1c1	intra.pop	0	28
h28f1c1l8	hungary	h28f1	h28f1c1	inter.pop	0	28
h29f1c1l1	hungary	h29f1	h29f1c1	inter.stat	555	29
h29f1c1l2	hungary	h29f1	h29f1c1	inter.stat	0	29
h29f1c1l3	hungary	h29f1	h29f1c1	brother	555	29
h29f1c1l4	hungary	h29f1	h29f1c1	brother	555	29
h29f1c1l5	hungary	h29f1	h29f1c1	inter.stat	555	29
h29f1c1l6	hungary	h29f1	h29f1c1	inter.stat	0	29
h29f1c1l7	hungary	h29f1	h29f1c1	inter.pop	0	29
h29f1c2l1	hungary	h29f1	h29f1c2	inter.pop	0	29
h29f1c2l2	hungary	h29f1	h29f1c2	inter.stat	1	29
h29f1c2l3	hungary	h29f1	h29f1c2	brother	0	29
h29f1c2l4	hungary	h29f1	h29f1c2	inter.pop	0	29
h29f1c2l5	hungary	h29f1	h29f1c2	inter.pop	605	29
h29f1c2l6	hungary	h29f1	h29f1c2	inter.pop	1	29
h29f1c2l7	hungary	h29f1	h29f1c2	brother	0	29
h29f1c2l8	hungary	h29f1	h29f1c2	brother	555	29
h31f1c2l1	hungary	h31f1	h31f1c2	brother	0	31
h31f1c2l2	hungary	h31f1	h31f1c2	brother	0	31
h31f1c2l3	hungary	h31f1	h31f1c2	brother	0	31
h31f1c2l4	hungary	h31f1	h31f1c2	inter.pop	0	31
h31f1c2l5	hungary	h31f1	h31f1c2	intra.pop	0	31
h31f1c2l6	hungary	h31f1	h31f1c2	inter.stat	0	31
h31f1c2l7	hungary	h31f1	h31f1c2	inter.pop	0	31
h31f1c2l8	hungary	h31f1	h31f1c2	inter.pop	0	31
h31f1c1l1	hungary	h31f1	h31f1c1	inter.pop	0	31
h31f1c1l2	hungary	h31f1	h31f1c1	inter.pop	0	31
h31f1c1l3	hungary	h31f1	h31f1c1	inter.pop	0	31
h31f1c1l4	hungary	h31f1	h31f1c1	inter.pop	0	31
h31f1c1l5	hungary	h31f1	h31f1c1	inter.pop	0	31
h31f1c1l6	hungary	h31f1	h31f1c1	intra.pop	0	31
h31f1c1l7	hungary	h31f1	h31f1c1	brother	0	31
h31f1c1l8	hungary	h31f1	h31f1c1	intra.pop	0	31
h32f1c2l1	hungary	h32f1	h32f1c2	inter.stat	0	32
h32f1c2l2	hungary	h32f1	h32f1c2	inter.stat	0	32
h32f1c2l3	hungary	h32f1	h32f1c2	intra.pop	1	32
h32f1c2l4	hungary	h32f1	h32f1c2	brother	1	32
h32f1c2l5	hungary	h32f1	h32f1c2	intra.pop	1	32
h32f1c2l6	hungary	h32f1	h32f1c2	intra.pop	0	32
h32f1c2l7	hungary	h32f1	h32f1c2	brother	0	32
h32f1c2l8	hungary	h32f1	h32f1c2	intra.pop	0	32
h32f1c1l1	hungary	h32f1	h32f1c1	brother	0	32
h32f1c1l2	hungary	h32f1	h32f1c1	inter.stat	0	32
h32f1c1l3	hungary	h32f1	h32f1c1	intra.pop	1	32
h32f1c1l4	hungary	h32f1	h32f1c1	brother	0	32
h32f1c1l5	hungary	h32f1	h32f1c1	intra.pop	1	32
h32f1c1l6	hungary	h32f1	h32f1c1	inter.stat	0	32
h32f1c1l7	hungary	h32f1	h32f1c1	intra.pop	1	32
h32f1c1l8	hungary	h32f1	h32f1c1	intra.pop	0	32
h33f1c2l1	hungary	h33f1	h33f1c2	intra.pop	0	33
h33f1c2l2	hungary	h33f1	h33f1c2	inter.pop	134	33
h33f1c2l3	hungary	h33f1	h33f1c2	inter.stat	0	33
h33f1c2l4	hungary	h33f1	h33f1c2	brother	0	33
h33f1c2l5	hungary	h33f1	h33f1c2	inter.stat	0	33
h33f1c2l6	hungary	h33f1	h33f1c2	intra.pop	0	33
h33f1c2l7	hungary	h33f1	h33f1c2	brother	0	33
h33f1c2l8	hungary	h33f1	h33f1c2	inter.stat	0	33
h33f1c1l1	hungary	h33f1	h33f1c1	inter.stat	0	33
h33f1c1l2	hungary	h33f1	h33f1c1	inter.stat	0	33
h33f1c1l3	hungary	h33f1	h33f1c1	intra.pop	0	33
h33f1c1l4	hungary	h33f1	h33f1c1	inter.stat	0	33
h33f1c1l5	hungary	h33f1	h33f1c1	inter.stat	0	33
h33f1c1l6	hungary	h33f1	h33f1c1	inter.stat	0	33
h33f1c1l7	hungary	h33f1	h33f1c1	inter.stat	0	33
h33f1c1l8	hungary	h33f1	h33f1c1	inter.stat	0	33
h36f1c2l1	hungary	h36f1	h36f1c2	inter.pop	0	36
h36f1c2l2	hungary	h36f1	h36f1c2	inter.stat	0	36
h36f1c2l3	hungary	h36f1	h36f1c2	inter.stat	0	36
h36f1c2l4	hungary	h36f1	h36f1c2	inter.stat	234	36
h36f1c2l5	hungary	h36f1	h36f1c2	inter.stat	0	36
h36f1c2l6	hungary	h36f1	h36f1c2	brother	0	36
h36f1c2l7	hungary	h36f1	h36f1c2	inter.stat	234	36
h36f1c2l8	hungary	h36f1	h36f1c2	inter.stat	0	36
h36f1c1l1	hungary	h36f1	h36f1c1	inter.stat	234	36
h36f1c1l2	hungary	h36f1	h36f1c1	inter.stat	0	36
h36f1c1l3	hungary	h36f1	h36f1c1	inter.stat	234	36
h36f1c1l4	hungary	h36f1	h36f1c1	inter.stat	234	36
h36f1c1l5	hungary	h36f1	h36f1c1	inter.pop	0	36
h36f1c1l6	hungary	h36f1	h36f1c1	inter.stat	0	36
h36f1c1l7	hungary	h36f1	h36f1c1	inter.stat	234	36
h36f1c1l8	hungary	h36f1	h36f1c1	inter.stat	234	36
h38f1c3l1	hungary	h38f1	h38f1c3	inter.pop	0	38
h38f1c3l2	hungary	h38f1	h38f1c3	brother	0	38
h38f1c3l3	hungary	h38f1	h38f1c3	inter.pop	0	38
h38f1c3l4	hungary	h38f1	h38f1c3	inter.pop	0	38
h38f1c3l5	hungary	h38f1	h38f1c3	NA	0	38
h38f1c3l6	hungary	h38f1	h38f1c3	inter.pop	0	38
h38f1c3l7	hungary	h38f1	h38f1c3	inter.pop	0	38
h38f1c3l8	hungary	h38f1	h38f1c3	brother	0	38
h38f1c1l1	hungary	h38f1	h38f1c1	brother	234	38
h38f1c1l2	hungary	h38f1	h38f1c1	brother	234	38
h38f1c1l3	hungary	h38f1	h38f1c1	brother	234	38
h38f1c1l4	hungary	h38f1	h38f1c1	brother	0	38
h38f1c1l5	hungary	h38f1	h38f1c1	brother	234	38
h38f1c1l6	hungary	h38f1	h38f1c1	brother	234	38
h38f1c1l7	hungary	h38f1	h38f1c1	inter.pop	234	38
h38f1c1l8	hungary	h38f1	h38f1c1	brother	234	38
h38f1c2l1	hungary	h38f1	h38f1c2	inter.pop	0	38
h38f1c2l2	hungary	h38f1	h38f1c2	inter.pop	0	38
h38f1c2l3	hungary	h38f1	h38f1c2	inter.pop	0	38
h38f1c2l4	hungary	h38f1	h38f1c2	inter.pop	0	38
h38f1c2l1	hungary	h38f1	h38f1c2	brother	0	38
h38f2c1l1	hungary	h38f2	h38f2c1	intra.pop	0	38b
h38f2c1l2	hungary	h38f2	h38f2c1	intra.pop	0	38b
h38f2c1l3	hungary	h38f2	h38f2c1	brother	0	38b
h38f2c1l4	hungary	h38f2	h38f2c1	intra.pop	0	38b
h38f2c1l5	hungary	h38f2	h38f2c1	intra.pop	0	38b
h38f2c1l6	hungary	h38f2	h38f2c1	brother	0	38b
h38f2c1l7	hungary	h38f2	h38f2c1	intra.pop	0	38b
h38f2c1l8	hungary	h38f2	h38f2c1	intra.pop	0	38b
h38f2c2l1	hungary	h38f2	h38f2c2	intra.pop	234	38b
h38f2c2l2	hungary	h38f2	h38f2c2	intra.pop	0	38b
h38f2c2l3	hungary	h38f2	h38f2c2	intra.pop	234	38b
h38f2c2l4	hungary	h38f2	h38f2c2	intra.pop	234	38b
h38f2c2l5	hungary	h38f2	h38f2c2	intra.pop	234	38b
h38f2c2l6	hungary	h38f2	h38f2c2	intra.pop	0	38b
h38f2c2l7	hungary	h38f2	h38f2c2	intra.pop	234	38b
h38f2c2l8	hungary	h38f2	h38f2c2	brother	234	38b
h39f1c1l1	hungary	h39f1	h39f1c1	inter.pop	0	39
h39f1c1l2	hungary	h39f1	h39f1c1	intra.pop	0	39
h39f1c1l3	hungary	h39f1	h39f1c1	inter.pop	0	39
h39f1c1l4	hungary	h39f1	h39f1c1	inter.pop	0	39
h39f1c1l5	hungary	h39f1	h39f1c1	inter.pop	0	39
h39f1c1l6	hungary	h39f1	h39f1c1	inter.pop	0	39
h39f1c1l7	hungary	h39f1	h39f1c1	inter.pop	0	39
h39f1c1l8	hungary	h39f1	h39f1c1	inter.pop	0	39
h39f1c2l1	hungary	h39f1	h39f1c2	inter.pop	0	39
h39f1c2l2	hungary	h39f1	h39f1c2	inter.pop	0	39
h39f1c2l3	hungary	h39f1	h39f1c2	intra.pop	0	39
h39f1c2l4	hungary	h39f1	h39f1c2	brother	0	39
h39f1c2l5	hungary	h39f1	h39f1c2	inter.pop	0	39
h39f1c2l6	hungary	h39f1	h39f1c2	inter.pop	0	39
h39f1c2l7	hungary	h39f1	h39f1c2	inter.pop	0	39
h39f1c2l8	hungary	h39f1	h39f1c2	inter.pop	0	39
h41f1c1l1	hungary	h41f1	h41f1c1	inter.pop	0	41
h41f1c1l2	hungary	h41f1	h41f1c1	brother	0	41
h41f1c1l3	hungary	h41f1	h41f1c1	inter.pop	0	41
h41f1c1l4	hungary	h41f1	h41f1c1	brother	0	41
h41f1c1l5	hungary	h41f1	h41f1c1	inter.pop	0	41
h41f1c1l6	hungary	h41f1	h41f1c1	brother	0	41
h41f1c1l7	hungary	h41f1	h41f1c1	brother	0	41
h41f1c1l8	hungary	h41f1	h41f1c1	intra.pop	0	41
h41f1c2l1	hungary	h41f1	h41f1c2	brother	0	41
h41f1c2l2	hungary	h41f1	h41f1c2	brother	0	41
h41f1c2l3	hungary	h41f1	h41f1c2	brother	0	41
h41f1c2l4	hungary	h41f1	h41f1c2	brother	0	41
h41f1c2l5	hungary	h41f1	h41f1c2	brother	0	41
h41f1c2l6	hungary	h41f1	h41f1c2	inter.pop	0	41
h41f1c2l7	hungary	h41f1	h41f1c2	intra.pop	0	41
h41f1c2l8	hungary	h41f1	h41f1c2	brother	0	41
q1f1c2l1	quebec	q1f1	q1f1c2	brother	0	1
q1f1c2l2	quebec	q1f1	q1f1c2	brother	0	1
q1f1c2l3	quebec	q1f1	q1f1c2	inter.pop	0	1
q1f1c2l4	quebec	q1f1	q1f1c2	inter.stat	0	1
q1f1c2l5	quebec	q1f1	q1f1c2	inter.stat	0	1
q1f1c2l6	quebec	q1f1	q1f1c2	inter.stat	0	1
q1f1c2l7	quebec	q1f1	q1f1c2	inter.stat	0	1
q1f1c2l8	quebec	q1f1	q1f1c2	brother	0	1
q1f1cl1	quebec	q1f1	q1f1c	NA	0	1
q1f1c1l2	quebec	q1f1	q1f1c1	inter.stat	0	1
q1f1c1l3	quebec	q1f1	q1f1c1	inter.stat	0	1
q1f1c1l4	quebec	q1f1	q1f1c1	inter.stat	0	1
q1f1c1l5	quebec	q1f1	q1f1c1	inter.stat	0	1
q1f1c1l6	quebec	q1f1	q1f1c1	inter.stat	0	1
q1f1c1l7	quebec	q1f1	q1f1c1	inter.stat	0	1
q1f1c1l8	quebec	q1f1	q1f1c1	NA	0	1
q2f1c3l1	quebec	q2f1	q2f1c3	intra.pop	0	2
q2f1c3l2	quebec	q2f1	q2f1c3	brother	0	2
q2f1c3l3	quebec	q2f1	q2f1c3	intra.pop	0	2
q2f1c3l4	quebec	q2f1	q2f1c3	brother	1	2
q2f1c3l5	quebec	q2f1	q2f1c3	brother	1	2
q2f1c3l6	quebec	q2f1	q2f1c3	intra.pop	0	2
q2f1c3l7	quebec	q2f1	q2f1c3	brother	0	2
q2f1c3l8	quebec	q2f1	q2f1c3	brother	1	2
q2f1c1l1	quebec	q2f1	q2f1c1	intra.pop	0	2
q2f1c1l2	quebec	q2f1	q2f1c1	intra.pop	0	2
q2f1c1l3	quebec	q2f1	q2f1c1	brother	0	2
q2f1c1l4	quebec	q2f1	q2f1c1	intra.pop	0	2
q2f1c1l5	quebec	q2f1	q2f1c1	brother	0	2
q2f1c1l6	quebec	q2f1	q2f1c1	intra.pop	0	2
q5f1c2l1	quebec	q5f1	q5f1c2	brother	0	5
q5f1c2l2	quebec	q5f1	q5f1c2	brother	0	5
q5f1c2l3	quebec	q5f1	q5f1c2	brother	0	5
q5f1c2l4	quebec	q5f1	q5f1c2	inter.pop	0	5
q5f1c2l5	quebec	q5f1	q5f1c2	brother	0	5
q5f1c2l6	quebec	q5f1	q5f1c2	brother	0	5
q5f1c2l7	quebec	q5f1	q5f1c2	inter.pop	0	5
q5f1c2l8	quebec	q5f1	q5f1c2	brother	0	5
q5f1c1l1	quebec	q5f1	q5f1c1	brother	0	5
q5f1c1l2	quebec	q5f1	q5f1c1	inter.pop	0	5
q5f1c1l3	quebec	q5f1	q5f1c1	brother	0	5
q5f1c1l4	quebec	q5f1	q5f1c1	inter.stat	0	5
q5f1c1l5	quebec	q5f1	q5f1c1	brother	0	5
q5f1c1l6	quebec	q5f1	q5f1c1	inter.pop	0	5
q5f1c1l7	quebec	q5f1	q5f1c1	brother	0	5
q5f1c1l8	quebec	q5f1	q5f1c1	brother	0	5
q5f2c1l1	quebec	q5f2	q5f2c1	inter.pop	0	5b
q5f2c1l2	quebec	q5f2	q5f2c1	brother	0	5b
q5f2c1l3	quebec	q5f2	q5f2c1	brother	0	5b
q5f2c1l4	quebec	q5f2	q5f2c1	inter.pop	0	5b
q5f2c1l5	quebec	q5f2	q5f2c1	brother	0	5b
q5f2c1l6	quebec	q5f2	q5f2c1	inter.pop	0	5b
q5f2c1l7	quebec	q5f2	q5f2c1	inter.pop	0	5b
q5f2c1l8	quebec	q5f2	q5f2c1	brother	0	5b
q5f2c2l1	quebec	q5f2	q5f2c2	inter.pop	0	5b
q5f2c2l2	quebec	q5f2	q5f2c2	brother	0	5b
q5f2c2l3	quebec	q5f2	q5f2c2	brother	0	5b
q5f2c2l4	quebec	q5f2	q5f2c2	brother	0	5b
q5f2c2l5	quebec	q5f2	q5f2c2	brother	0	5b
q5f2c2l6	quebec	q5f2	q5f2c2	inter.pop	0	5b
q5f2c2l7	quebec	q5f2	q5f2c2	NA	0	5b
q5f2c2l8	quebec	q5f2	q5f2c2	brother	0	5b
q6f1c3l1	quebec	q6f1	q6f1c3	intra.pop	0	6
q6f1c3l2	quebec	q6f1	q6f1c3	intra.pop	0	6
q6f1c3l3	quebec	q6f1	q6f1c3	intra.pop	0	6
q6f1c4l1	quebec	q6f1	q6f1c4	intra.pop	0	6
q6f1c4l2	quebec	q6f1	q6f1c4	intra.pop	2	6
q6f1c4l3	quebec	q6f1	q6f1c4	intra.pop	0	6
q8f2c2l1	quebec	q8f2	q8f2c2	intra.pop	0	8b
q8f2c2l2	quebec	q8f2	q8f2c2	brother	0	8b
q8f2c2l3	quebec	q8f2	q8f2c2	brother	0	8b
q8f2c2l4	quebec	q8f2	q8f2c2	inter.stat	0	8b
q8f2c2l5	quebec	q8f2	q8f2c2	intra.pop	0	8b
q8f2c2l6	quebec	q8f2	q8f2c2	inter.stat	0	8b
q8f2c2l7	quebec	q8f2	q8f2c2	inter.stat	0	8b
q8f2c2l8	quebec	q8f2	q8f2c2	brother	0	8b
q8f2c1l1	quebec	q8f2	q8f2c1	inter.stat	0	8b
q8f2c1l2	quebec	q8f2	q8f2c1	inter.stat	0	8b
q8f2c1l3	quebec	q8f2	q8f2c1	inter.stat	0	8b
q8f2c1l4	quebec	q8f2	q8f2c1	inter.stat	0	8b
q8f2c1l5	quebec	q8f2	q8f2c1	brother	0	8b
q8f2c1l6	quebec	q8f2	q8f2c1	inter.stat	0	8b
q8f2c1l7	quebec	q8f2	q8f2c1	brother	0	8b
q8f2c1l8	quebec	q8f2	q8f2c1	inter.stat	0	8b
q9f1c1l1	quebec	q9f1	q9f1c1	intra.pop	1	9
q9f1c1l2	quebec	q9f1	q9f1c1	intra.pop	1	9
q9f1c1l3	quebec	q9f1	q9f1c1	intra.pop	1	9
q9f1c1l4	quebec	q9f1	q9f1c1	intra.pop	0	9
q9f1c1l5	quebec	q9f1	q9f1c1	intra.pop	1	9
q9f1c1l6	quebec	q9f1	q9f1c1	intra.pop	0	9
q9f1c1l7	quebec	q9f1	q9f1c1	intra.pop	0	9
q9f1c1l8	quebec	q9f1	q9f1c1	intra.pop	0	9
q9f1c2l1	quebec	q9f1	q9f1c2	intra.pop	1	9
q9f1c2l2	quebec	q9f1	q9f1c2	intra.pop	1	9
q9f1c2l3	quebec	q9f1	q9f1c2	intra.pop	1	9
q9f1c2l4	quebec	q9f1	q9f1c2	intra.pop	0	9
q9f1c2l5	quebec	q9f1	q9f1c2	intra.pop	0	9
q9f1c2l6	quebec	q9f1	q9f1c2	intra.pop	0	9
q9f1c2l7	quebec	q9f1	q9f1c2	intra.pop	0	9
q9f1c2l8	quebec	q9f1	q9f1c2	intra.pop	0	9
q11f2c2l1	quebec	q11f2	q11f2c2	intra.pop	0	11b
q11f2c2l2	quebec	q11f2	q11f2c2	inter.pop	0	11b
q11f2c2l3	quebec	q11f2	q11f2c2	inter.pop	0	11b
q11f2c2l4	quebec	q11f2	q11f2c2	intra.pop	0	11b
q11f2c2l5	quebec	q11f2	q11f2c2	inter.pop	0	11b
q11f2c2l6	quebec	q11f2	q11f2c2	intra.pop	0	11b
q11f2c2l7	quebec	q11f2	q11f2c2	inter.pop	0	11b
q11f2c2l8	quebec	q11f2	q11f2c2	intra.pop	1	11b
q11f2c1l1	quebec	q11f2	q11f2c1	NA	0	11b
q11f2c1l2	quebec	q11f2	q11f2c1	intra.pop	234	11b
q11f2c1l3	quebec	q11f2	q11f2c1	intra.pop	1	11b
q11f2c1l4	quebec	q11f2	q11f2c1	intra.pop	0	11b
q11f2c1l5	quebec	q11f2	q11f2c1	inter.pop	0	11b
q11f2c1l6	quebec	q11f2	q11f2c1	intra.pop	0	11b
q11f2c1l7	quebec	q11f2	q11f2c1	inter.pop	0	11b
q11f2c1l8	quebec	q11f2	q11f2c1	inter.pop	0	11b
q14f2c2l1	quebec	q14f2	q14f2c2	intra.pop	1	14b
q14f2c2l2	quebec	q14f2	q14f2c2	intra.pop	1	14b
q14f2c2l3	quebec	q14f2	q14f2c2	intra.pop	1	14b
q14f2c2l4	quebec	q14f2	q14f2c2	intra.pop	1	14b
q14f2c2l5	quebec	q14f2	q14f2c2	intra.pop	1	14b
q14f2c2l6	quebec	q14f2	q14f2c2	intra.pop	1	14b
q14f2c2l7	quebec	q14f2	q14f2c2	intra.pop	1	14b
q14f2c2l8	quebec	q14f2	q14f2c2	inter.stat	0	14b
q14f2c1l1	quebec	q14f2	q14f2c1	intra.pop	1	14b
q14f2c1l2	quebec	q14f2	q14f2c1	intra.pop	0	14b
q14f2c1l3	quebec	q14f2	q14f2c1	intra.pop	1	14b
q14f2c1l4	quebec	q14f2	q14f2c1	intra.pop	1	14b
q14f2c1l5	quebec	q14f2	q14f2c1	intra.pop	0	14b
q14f2c1l6	quebec	q14f2	q14f2c1	intra.pop	0	14b
q14f2c1l7	quebec	q14f2	q14f2c1	intra.pop	0	14b
q14f2c1l8	quebec	q14f2	q14f2c1	intra.pop	0	14b
q16f1c2l1	quebec	q16f1	q16f1c2	inter.stat	0	16
q16f1c2l2	quebec	q16f1	q16f1c2	inter.stat	0	16
q16f1c2l3	quebec	q16f1	q16f1c2	inter.stat	0	16
q16f1c2l4	quebec	q16f1	q16f1c2	inter.stat	1	16
q16f1c2l5	quebec	q16f1	q16f1c2	intra.pop	0	16
q16f1c2l6	quebec	q16f1	q16f1c2	inter.stat	0	16
q16f1c2l7	quebec	q16f1	q16f1c2	inter.stat	0	16
q16f1c2l8	quebec	q16f1	q16f1c2	intra.pop	0	16
q16f1c1l1	quebec	q16f1	q16f1c1	inter.stat	0	16
q16f1c1l2	quebec	q16f1	q16f1c1	inter.pop	0	16
q16f1c1l3	quebec	q16f1	q16f1c1	inter.stat	0	16
q16f1c1l4	quebec	q16f1	q16f1c1	intra.pop	0	16
q16f1c1l5	quebec	q16f1	q16f1c1	intra.pop	0	16
q16f1c1l6	quebec	q16f1	q16f1c1	intra.pop	0	16
q16f1c1l7	quebec	q16f1	q16f1c1	intra.pop	0	16
q16f1c1l8	quebec	q16f1	q16f1c1	intra.pop	0	16
q20f1c2l1	quebec	q20f1	q20f1c2	inter.pop	0	20
q20f1c2l2	quebec	q20f1	q20f1c2	inter.pop	0	20
q20f1c2l3	quebec	q20f1	q20f1c2	inter.pop	0	20
q20f1c2l4	quebec	q20f1	q20f1c2	inter.pop	0	20
q20f1c2l5	quebec	q20f1	q20f1c2	inter.pop	0	20
q20f1c2l6	quebec	q20f1	q20f1c2	brother	0	20
q20f1c2l7	quebec	q20f1	q20f1c2	brother	1	20
q20f1c2l8	quebec	q20f1	q20f1c2	brother	0	20
q20f1c1l1	quebec	q20f1	q20f1c1	inter.pop	0	20
q20f1c1l2	quebec	q20f1	q20f1c1	brother	1	20
q20f1c1l3	quebec	q20f1	q20f1c1	brother	0	20
q20f1c1l4	quebec	q20f1	q20f1c1	inter.pop	0	20
q20f1c1l5	quebec	q20f1	q20f1c1	brother	1	20
q20f1c1l6	quebec	q20f1	q20f1c1	brother	1	20
q20f1c1l7	quebec	q20f1	q20f1c1	intra.pop	0	20
q20f1c1l8	quebec	q20f1	q20f1c1	inter.pop	0	20
q20f2c2l1	quebec	q20f2	q20f2c2	NA	0	20b
q20f2c2l2	quebec	q20f2	q20f2c2	NA	0	20b
q20f2c2l3	quebec	q20f2	q20f2c2	intra.pop	1	20b
q20f2c2l4	quebec	q20f2	q20f2c2	NA	0	20b
q20f2c2l5	quebec	q20f2	q20f2c2	NA	0	20b
q20f2c2l6	quebec	q20f2	q20f2c2	inter.pop	1	20b
q20f2c2l7	quebec	q20f2	q20f2c2	intra.pop	0	20b
q20f2c2l8	quebec	q20f2	q20f2c2	intra.pop	1	20b
q20f2c1l1	quebec	q20f2	q20f2c1	intra.pop	1	20b
q20f2c1l2	quebec	q20f2	q20f2c1	inter.pop	1	20b
q20f2c1l3	quebec	q20f2	q20f2c1	inter.pop	1	20b
q20f2c1l4	quebec	q20f2	q20f2c1	NA	0	20b
q20f2c1l5	quebec	q20f2	q20f2c1	inter.pop	1	20b
q20f2c1l6	quebec	q20f2	q20f2c1	inter.stat	1	20b
q20f2c1l7	quebec	q20f2	q20f2c1	inter.pop	1	20b
q20f2c1l8	quebec	q20f2	q20f2c1	inter.pop	1	20b
q22f1c2l1	quebec	q22f1	q22f1c2	inter.stat	0	22
q22f1c2l2	quebec	q22f1	q22f1c2	inter.stat	1	22
q22f1c2l3	quebec	q22f1	q22f1c2	inter.stat	0	22
q22f1c2l4	quebec	q22f1	q22f1c2	inter.stat	1	22
q22f1c2l5	quebec	q22f1	q22f1c2	inter.stat	1	22
q22f1c2l6	quebec	q22f1	q22f1c2	inter.stat	0	22
q22f1c2l7	quebec	q22f1	q22f1c2	inter.stat	1	22
q22f1c2l8	quebec	q22f1	q22f1c2	inter.stat	1	22
q22f1c1l1	quebec	q22f1	q22f1c1	NA	0	22
q22f1c1l2	quebec	q22f1	q22f1c1	brother	0	22
q22f1c1l3	quebec	q22f1	q22f1c1	brother	1	22
q22f1c1l4	quebec	q22f1	q22f1c1	NA	0	22
q22f1c1l5	quebec	q22f1	q22f1c1	brother	1	22
q22f1c1l6	quebec	q22f1	q22f1c1	brother	1	22
q22f1c1l7	quebec	q22f1	q22f1c1	NA	0	22
q22f1c1l8	quebec	q22f1	q22f1c1	intra.pop	0	22
q22f2c2l1	quebec	q22f2	q22f2c2	intra.pop	0	22b
q22f2c2l2	quebec	q22f2	q22f2c2	intra.pop	0	22b
q22f2c2l3	quebec	q22f2	q22f2c2	intra.pop	555	22b
q22f2c2l4	quebec	q22f2	q22f2c2	inter.pop	234	22b
q22f2c2l5	quebec	q22f2	q22f2c2	inter.pop	234	22b
q22f2c2l6	quebec	q22f2	q22f2c2	inter.pop	234	22b
q22f2c2l7	quebec	q22f2	q22f2c2	intra.pop	555	22b
q22f2c2l8	quebec	q22f2	q22f2c2	inter.pop	234	22b
q22f2c1l1	quebec	q22f2	q22f2c1	intra.pop	555	22b
q22f2c1l2	quebec	q22f2	q22f2c1	intra.pop	0	22b
q22f2c1l3	quebec	q22f2	q22f2c1	intra.pop	0	22b
q22f2c1l4	quebec	q22f2	q22f2c1	intra.pop	0	22b
q22f2c1l5	quebec	q22f2	q22f2c1	intra.pop	0	22b
q22f2c1l6	quebec	q22f2	q22f2c1	inter.pop	234	22b
q22f2c1l1	quebec	q22f2	q22f2c1	inter.pop	234	22b
q22f2c1l2	quebec	q22f2	q22f2c1	intra.pop	0	22b
q27f1c2l1	quebec	q27f1	q27f1c2	brother	0	27
q27f1c2l2	quebec	q27f1	q27f1c2	brother	234	27
q27f1c2l3	quebec	q27f1	q27f1c2	brother	234	27
q27f1c2l4	quebec	q27f1	q27f1c2	brother	0	27
q27f1c2l5	quebec	q27f1	q27f1c2	brother	0	27
q27f1c2l6	quebec	q27f1	q27f1c2	brother	0	27
q27f1c2l7	quebec	q27f1	q27f1c2	brother	234	27
q27f1c2l8	quebec	q27f1	q27f1c2	brother	234	27
q27f1c1l1	quebec	q27f1	q27f1c1	brother	0	27
q27f1c1l2	quebec	q27f1	q27f1c1	brother	0	27
q27f1c1l3	quebec	q27f1	q27f1c1	brother	0	27
q27f1c1l4	quebec	q27f1	q27f1c1	inter.pop	0	27
q27f1c1l5	quebec	q27f1	q27f1c1	brother	0	27
q27f1c1l6	quebec	q27f1	q27f1c1	inter.pop	234	27
q27f1c1l7	quebec	q27f1	q27f1c1	brother	0	27
q27f1c1l8	quebec	q27f1	q27f1c1	brother	0	27
q27f2c2l1	quebec	q27f2	q27f2c2	intra.pop	0	27b
q27f2c2l2	quebec	q27f2	q27f2c2	intra.pop	0	27b
q27f2c2l3	quebec	q27f2	q27f2c2	intra.pop	1	27b
q27f2c2l4	quebec	q27f2	q27f2c2	brother	234	27b
q27f2c2l5	quebec	q27f2	q27f2c2	intra.pop	0	27b
q27f2c2l6	quebec	q27f2	q27f2c2	intra.pop	0	27b
q27f2c2l7	quebec	q27f2	q27f2c2	brother	0	27b
q27f2c2l8	quebec	q27f2	q27f2c2	intra.pop	0	27b
q27f2c1l1	quebec	q27f2	q27f2c1	intra.pop	1	27b
q27f2c1l2	quebec	q27f2	q27f2c1	intra.pop	0	27b
q27f2c1l3	quebec	q27f2	q27f2c1	intra.pop	0	27b
q27f2c1l4	quebec	q27f2	q27f2c1	brother	234	27b
q27f2c1l5	quebec	q27f2	q27f2c1	brother	0	27b
q27f2c1l6	quebec	q27f2	q27f2c1	intra.pop	0	27b
q27f2c1l7	quebec	q27f2	q27f2c1	intra.pop	1	27b
q27f2c1l8	quebec	q27f2	q27f2c1	intra.pop	234	27b
q28f1c2l1	quebec	q28f1	q28f1c2	brother	215	28
q28f1c2l2	quebec	q28f1	q28f1c2	intra.pop	0	28
q28f1c2l3	quebec	q28f1	q28f1c2	brother	605	28
q28f1c2l4	quebec	q28f1	q28f1c2	intra.pop	0	28
q28f1c2l5	quebec	q28f1	q28f1c2	brother	0	28
q28f1c2l6	quebec	q28f1	q28f1c2	NA	0	28
q28f1c2l7	quebec	q28f1	q28f1c2	brother	605	28
q28f1c2l8	quebec	q28f1	q28f1c2	brother	0	28
q28f1c1l1	quebec	q28f1	q28f1c1	brother	0	28
q28f1c1l2	quebec	q28f1	q28f1c1	brother	0	28
q28f1c1l3	quebec	q28f1	q28f1c1	brother	1	28
q28f1c1l4	quebec	q28f1	q28f1c1	intra.pop	215	28
q28f1c1l5	quebec	q28f1	q28f1c1	intra.pop	215	28
q28f1c1l6	quebec	q28f1	q28f1c1	intra.pop	605	28
q28f1c1l7	quebec	q28f1	q28f1c1	intra.pop	1	28
q28f1c1l8	quebec	q28f1	q28f1c1	brother	0	28
q28f2c2l1	quebec	q28f2	q28f2c2	brother	0	28b
q28f2c2l2	quebec	q28f2	q28f2c2	brother	0	28b
q28f2c2l3	quebec	q28f2	q28f2c2	brother	0	28b
q28f2c2l4	quebec	q28f2	q28f2c2	brother	0	28b
q28f2c2l5	quebec	q28f2	q28f2c2	brother	0	28b
q28f2c2l6	quebec	q28f2	q28f2c2	brother	0	28b
q28f2c2l7	quebec	q28f2	q28f2c2	brother	0	28b
q28f2c2l8	quebec	q28f2	q28f2c2	brother	0	28b
q28f2c1l1	quebec	q28f2	q28f2c1	brother	0	28b
q28f2c1l2	quebec	q28f2	q28f2c1	brother	0	28b
q28f2c1l3	quebec	q28f2	q28f2c1	brother	0	28b
q28f2c1l4	quebec	q28f2	q28f2c1	brother	0	28b
q28f2c1l5	quebec	q28f2	q28f2c1	brother	0	28b
q28f2c1l6	quebec	q28f2	q28f2c1	brother	0	28b
q28f2c1l7	quebec	q28f2	q28f2c1	brother	0	28b
q28f2c1l8	quebec	q28f2	q28f2c1	brother	0	28b
q29f1c1l1	quebec	q29f1	q29f1c1	inter.pop	0	29
q29f1c1l2	quebec	q29f1	q29f1c1	inter.pop	0	29
q29f1c1l3	quebec	q29f1	q29f1c1	inter.pop	0	29
q29f1c1l4	quebec	q29f1	q29f1c1	inter.pop	0	29
q29f1c1l5	quebec	q29f1	q29f1c1	inter.pop	0	29
q29f1c1l6	quebec	q29f1	q29f1c1	inter.pop	0	29
q29f1c1l7	quebec	q29f1	q29f1c1	inter.pop	0	29
q29f1c1l8	quebec	q29f1	q29f1c1	inter.pop	0	29
q29f1c2l1	quebec	q29f1	q29f1c2	inter.pop	0	29
q29f1c2l2	quebec	q29f1	q29f1c2	inter.pop	0	29
q29f1c2l3	quebec	q29f1	q29f1c2	inter.pop	0	29
q29f1c2l4	quebec	q29f1	q29f1c2	inter.pop	0	29
q29f1c2l5	quebec	q29f1	q29f1c2	inter.pop	0	29
q29f1c2l6	quebec	q29f1	q29f1c2	inter.pop	0	29
q29f1c2l7	quebec	q29f1	q29f1c2	inter.pop	0	29
q29f1c2l8	quebec	q29f1	q29f1c2	inter.pop	0	29
q7f2c1l1	quebec	q7f2	q7f2c1	inter.pop	234	7b
q7f2c1l2	quebec	q7f2	q7f2c1	NA	0	7b
q7f2c1l3	quebec	q7f2	q7f2c1	intra.pop	234	7b
q7f2c1l4	quebec	q7f2	q7f2c1	intra.pop	0	7b
q7f2c1l5	quebec	q7f2	q7f2c1	intra.pop	0	7b
q7f2c1l6	quebec	q7f2	q7f2c1	inter.pop	1	7b
q7f2c1l7	quebec	q7f2	q7f2c1	inter.pop	0	7b
q7f2c1l8	quebec	q7f2	q7f2c1	inter.pop	0	7b
q7f2c2l1	quebec	q7f2	q7f2c2	inter.pop	1	7b
q7f2c2l2	quebec	q7f2	q7f2c2	inter.pop	1	7b
q7f2c2l3	quebec	q7f2	q7f2c2	inter.pop	1	7b
q7f2c2l4	quebec	q7f2	q7f2c2	inter.pop	1	7b
q7f2c2l5	quebec	q7f2	q7f2c2	inter.pop	1	7b
q7f2c2l6	quebec	q7f2	q7f2c2	inter.pop	1	7b
q7f2c2l7	quebec	q7f2	q7f2c2	inter.pop	0	7b
q7f2c2l8	quebec	q7f2	q7f2c2	inter.pop	0	7b
s1f1c2l1	saf	s1f1	s1f1c2	inter.pop	1	1
s1f1c2l2	saf	s1f1	s1f1c2	inter.stat	0	1
s1f1c2l3	saf	s1f1	s1f1c2	brother	0	1
s1f1c2l4	saf	s1f1	s1f1c2	inter.stat	0	1
s1f1c2l5	saf	s1f1	s1f1c2	inter.stat	234	1
s1f1c2l6	saf	s1f1	s1f1c2	brother	234	1
s1f1c2l8	saf	s1f1	s1f1c2	inter.stat	234	1
s1f1c2l9	saf	s1f1	s1f1c2	brother	1	1
s1f1c1l1	saf	s1f1	s1f1c1	inter.pop	1	1
s1f1c1l2	saf	s1f1	s1f1c1	inter.pop	1	1
s1f1c1l3	saf	s1f1	s1f1c1	brother	0	1
s1f1c1l4	saf	s1f1	s1f1c1	inter.pop	1	1
s1f1c1l5	saf	s1f1	s1f1c1	inter.pop	1	1
s1f1c1l6	saf	s1f1	s1f1c1	brother	0	1
s1f1c1l7	saf	s1f1	s1f1c1	inter.pop	0	1
s1f1c1l8	saf	s1f1	s1f1c1	inter.pop	0	1
s3f1c2l1	saf	s3f1	s3f1c2	intra.pop	0	3
s3f1c2l2	saf	s3f1	s3f1c2	inter.pop	0	3
s3f1c2l3	saf	s3f1	s3f1c2	intra.pop	0	3
s3f1c2l4	saf	s3f1	s3f1c2	inter.pop	234	3
s3f1c2l5	saf	s3f1	s3f1c2	intra.pop	0	3
s3f1c2l6	saf	s3f1	s3f1c2	intra.pop	0	3
s3f1c2l7	saf	s3f1	s3f1c2	inter.pop	1	3
s3f1c2l8	saf	s3f1	s3f1c2	intra.pop	0	3
s3f1c1l1	saf	s3f1	s3f1c1	inter.pop	0	3
s3f1c1l2	saf	s3f1	s3f1c1	inter.pop	0	3
s3f1c1l3	saf	s3f1	s3f1c1	inter.pop	234	3
s3f1c1l4	saf	s3f1	s3f1c1	inter.pop	0	3
s3f1c1l5	saf	s3f1	s3f1c1	inter.pop	234	3
s3f1c1l6	saf	s3f1	s3f1c1	inter.pop	1	3
s3f1c1l7	saf	s3f1	s3f1c1	inter.pop	0	3
s3f1c1l8	saf	s3f1	s3f1c1	inter.pop	234	3
s4f1c2l1	saf	s4f1	s4f1c2	inter.pop	0	4
s4f1c2l2	saf	s4f1	s4f1c2	inter.pop	1	4
s4f1c2l3	saf	s4f1	s4f1c2	inter.pop	0	4
s4f1c2l4	saf	s4f1	s4f1c2	inter.pop	1	4
s4f1c2l5	saf	s4f1	s4f1c2	inter.pop	0	4
s4f1c2l6	saf	s4f1	s4f1c2	inter.pop	0	4
s4f1c2l7	saf	s4f1	s4f1c2	inter.pop	0	4
s4f1c2l8	saf	s4f1	s4f1c2	inter.pop	1	4
s4f1c1l1	saf	s4f1	s4f1c1	inter.pop	0	4
s4f1c1l2	saf	s4f1	s4f1c1	inter.pop	0	4
s4f1c1l3	saf	s4f1	s4f1c1	inter.pop	1	4
s4f1c1l4	saf	s4f1	s4f1c1	inter.pop	0	4
s4f1c1l5	saf	s4f1	s4f1c1	inter.pop	0	4
s4f1c1l6	saf	s4f1	s4f1c1	inter.pop	1	4
s4f1c1l7	saf	s4f1	s4f1c1	inter.pop	0	4
s4f1c1l8	saf	s4f1	s4f1c1	inter.pop	0	4
s5f1c2l1	saf	s5f1	s5f1c2	inter.pop	0	5
s5f1c2l2	saf	s5f1	s5f1c2	inter.pop	0	5
s5f1c2l3	saf	s5f1	s5f1c2	inter.pop	0	5
s5f1c2l4	saf	s5f1	s5f1c2	inter.pop	0	5
s5f1c2l5	saf	s5f1	s5f1c2	inter.pop	0	5
s5f1c2l6	saf	s5f1	s5f1c2	inter.pop	0	5
s5f1c2l7	saf	s5f1	s5f1c2	inter.pop	0	5
s5f1c2l8	saf	s5f1	s5f1c2	inter.pop	0	5
s5f1c1l1	saf	s5f1	s5f1c1	inter.pop	0	5
s5f1c1l2	saf	s5f1	s5f1c1	inter.pop	0	5
s5f1c1l3	saf	s5f1	s5f1c1	inter.pop	0	5
s5f1c1l4	saf	s5f1	s5f1c1	inter.pop	0	5
s5f1c1l5	saf	s5f1	s5f1c1	inter.pop	0	5
s5f1c1l6	saf	s5f1	s5f1c1	inter.pop	0	5
s5f1c1l7	saf	s5f1	s5f1c1	inter.pop	0	5
s5f1c1l8	saf	s5f1	s5f1c1	inter.pop	0	5
s6f1c2l1	saf	s6f1	s6f1c2	brother	0	6
s6f1c2l2	saf	s6f1	s6f1c2	brother	234	6
s6f1c2l3	saf	s6f1	s6f1c2	inter.pop	234	6
s6f1c2l4	saf	s6f1	s6f1c2	brother	234	6
s6f1c2l5	saf	s6f1	s6f1c2	brother	0	6
s6f1c2l6	saf	s6f1	s6f1c2	brother	234	6
s6f1c2l7	saf	s6f1	s6f1c2	brother	0	6
s6f1c2l8	saf	s6f1	s6f1c2	brother	234	6
s6f1c1l1	saf	s6f1	s6f1c1	inter.pop	234	6
s6f1c1l2	saf	s6f1	s6f1c1	brother	0	6
s6f1c1l3	saf	s6f1	s6f1c1	inter.pop	234	6
s6f1c1l4	saf	s6f1	s6f1c1	inter.pop	0	6
s6f1c1l5	saf	s6f1	s6f1c1	inter.pop	234	6
s6f1c1l6	saf	s6f1	s6f1c1	brother	0	6
s6f1c1l7	saf	s6f1	s6f1c1	brother	0	6
s6f1c1l8	saf	s6f1	s6f1c1	inter.pop	1	6
s9f1c2l1	saf	s9f1	s9f1c2	inter.stat	0	9
s9f1c2l2	saf	s9f1	s9f1c2	inter.pop	1	9
s9f1c2l3	saf	s9f1	s9f1c2	brother	234	9
s9f1c2l4	saf	s9f1	s9f1c2	inter.pop	1	9
s9f1c2l5	saf	s9f1	s9f1c2	inter.stat	1	9
s9f1c2l6	saf	s9f1	s9f1c2	NA	0	9
s9f1c2l7	saf	s9f1	s9f1c2	inter.pop	1	9
s9f1c2l8	saf	s9f1	s9f1c2	inter.pop	0	9
s9f1c1l1	saf	s9f1	s9f1c1	NA	0	9
s9f1c1l2	saf	s9f1	s9f1c1	inter.pop	1	9
s9f1c1l3	saf	s9f1	s9f1c1	inter.pop	1	9
s9f1c1l4	saf	s9f1	s9f1c1	brother	0	9
s9f1c1l5	saf	s9f1	s9f1c1	inter.stat	1	9
s9f1c1l6	saf	s9f1	s9f1c1	inter.pop	0	9
s9f1c1l7	saf	s9f1	s9f1c1	inter.pop	0	9
s9f1c1l8	saf	s9f1	s9f1c1	brother	234	9
s10f1c2l1	saf	s10f1	s10f1c2	brother	0	10
s10f1c2l2	saf	s10f1	s10f1c2	brother	234	10
s10f1c2l3	saf	s10f1	s10f1c2	brother	0	10
s10f1c2l4	saf	s10f1	s10f1c2	brother		10
s10f1c2l5	saf	s10f1	s10f1c2	brother	1	10
s10f1c2l6	saf	s10f1	s10f1c2	brother	0	10
s10f1c2l7	saf	s10f1	s10f1c2	brother	0	10
s10f1c2l8	saf	s10f1	s10f1c2	brother	0	10
s10f1c1l1	saf	s10f1	s10f1c1	brother	0	10
s10f1c1l2	saf	s10f1	s10f1c1	brother	0	10
s10f1c1l3	saf	s10f1	s10f1c1	brother	234	10
s10f1c1l4	saf	s10f1	s10f1c1	brother	234	10
s10f1c1l5	saf	s10f1	s10f1c1	brother	234	10
s10f1c1l6	saf	s10f1	s10f1c1	brother	0	10
s10f1c1l7	saf	s10f1	s10f1c1	brother	0	10
s10f1c1l8	saf	s10f1	s10f1c1	brother	234	10
s11f1c2l1	saf	s11f1	s11f1c2	inter.stat	234	11
s11f1c2l2	saf	s11f1	s11f1c2	inter.stat	234	11
s11f1c2l3	saf	s11f1	s11f1c2	inter.stat	2	11
s11f1c2l4	saf	s11f1	s11f1c2	brother	0	11
s11f1c2l5	saf	s11f1	s11f1c2	intra.pop	0	11
s11f1c2l6	saf	s11f1	s11f1c2	intra.pop	2	11
s11f1c2l7	saf	s11f1	s11f1c2	brother	0	11
s11f1c2l8	saf	s11f1	s11f1c2	NA	0	11
s11f1c1l1	saf	s11f1	s11f1c1	brother	0	11
s11f1c1l2	saf	s11f1	s11f1c1	inter.pop	234	11
s11f1c1l3	saf	s11f1	s11f1c1	brother	0	11
s11f1c1l4	saf	s11f1	s11f1c1	inter.pop	0	11
s11f1c1l5	saf	s11f1	s11f1c1	brother	0	11
s11f1c1l6	saf	s11f1	s11f1c1	brother	0	11
s11f1c1l7	saf	s11f1	s11f1c1	inter.stat	1	11
s11f1c1l8	saf	s11f1	s11f1c1	inter.pop	234	11
s14f1c2l1	saf	s14f1	s14f1c2	inter.pop	1	14
s14f1c2l2	saf	s14f1	s14f1c2	inter.pop	1	14
s14f1c2l3	saf	s14f1	s14f1c2	brother	1	14
s14f1c2l4	saf	s14f1	s14f1c2	inter.pop	0	14
s14f1c2l5	saf	s14f1	s14f1c2	brother	234	14
s14f1c2l6	saf	s14f1	s14f1c2	brother	234	14
s14f1c2l7	saf	s14f1	s14f1c2	inter.pop	1	14
s14f1c2l8	saf	s14f1	s14f1c2	inter.pop	0	14
s14f1c1l1	saf	s14f1	s14f1c1	brother	1	14
s14f1c1l2	saf	s14f1	s14f1c1	inter.pop	0	14
s14f1c1l3	saf	s14f1	s14f1c1	brother	234	14
s14f1c1l4	saf	s14f1	s14f1c1	brother	234	14
s14f1c1l5	saf	s14f1	s14f1c1	inter.pop	1	14
s14f1c1l6	saf	s14f1	s14f1c1	brother	1	14
s14f1c1l7	saf	s14f1	s14f1c1	brother	1	14
s14f1c1l8	saf	s14f1	s14f1c1	brother	1	14
s15f1c2l1	saf	s15f1	s15f1c2	inter.pop	0	15
s15f1c2l2	saf	s15f1	s15f1c2	inter.pop	234	15
s15f1c2l3	saf	s15f1	s15f1c2	intra.pop	0	15
s15f1c2l4	saf	s15f1	s15f1c2	inter.pop	0	15
s15f1c2l5	saf	s15f1	s15f1c2	inter.pop	234	15
s15f1c2l6	saf	s15f1	s15f1c2	inter.pop	234	15
s15f1c2l7	saf	s15f1	s15f1c2	brother	234	15
s15f1c2l8	saf	s15f1	s15f1c2	inter.pop	0	15
s15f1c1l1	saf	s15f1	s15f1c1	brother	234	15
s15f1c1l2	saf	s15f1	s15f1c1	inter.pop	234	15
s15f1c1l3	saf	s15f1	s15f1c1	brother	234	15
s15f1c1l4	saf	s15f1	s15f1c1	inter.pop	234	15
s15f1c1l5	saf	s15f1	s15f1c1	inter.pop	0	15
s15f1c1l6	saf	s15f1	s15f1c1	inter.pop	0	15
s15f1c1l7	saf	s15f1	s15f1c1	brother	234	15
s15f1c1l8	saf	s15f1	s15f1c1	inter.pop	0	15
s18f1c2l1	saf	s18f1	s18f1c2	intra.pop	0	18
s18f1c2l2	saf	s18f1	s18f1c2	intra.pop	0	18
s18f1c2l3	saf	s18f1	s18f1c2	intra.pop	0	18
s18f1c2l4	saf	s18f1	s18f1c2	intra.pop	234	18
s18f1c2l5	saf	s18f1	s18f1c2	NA	0	18
s18f1c2l6	saf	s18f1	s18f1c2	intra.pop	0	18
s18f1c2l7	saf	s18f1	s18f1c2	intra.pop	234	18
s18f1c2l8	saf	s18f1	s18f1c2	intra.pop	0	18
s18f1c1l1	saf	s18f1	s18f1c1	intra.pop	234	18
s18f1c1l2	saf	s18f1	s18f1c1	intra.pop	0	18
s18f1c1l3	saf	s18f1	s18f1c1	inter.pop	234	18
s18f1c1l4	saf	s18f1	s18f1c1	intra.pop	0	18
s18f1c1l5	saf	s18f1	s18f1c1	intra.pop	0	18
s18f1c1l6	saf	s18f1	s18f1c1	intra.pop	234	18
s18f1c1l7	saf	s18f1	s18f1c1	intra.pop	0	18
s18f1c1l8	saf	s18f1	s18f1c1	intra.pop	234	18
s19f1c2l1	saf	s19f1	s19f1c2	inter.pop	0	19
s19f1c2l2	saf	s19f1	s19f1c2	inter.pop	234	19
s19f1c2l3	saf	s19f1	s19f1c2	inter.pop	234	19
s19f1c2l4	saf	s19f1	s19f1c2	inter.pop	0	19
s19f1c2l5	saf	s19f1	s19f1c2	inter.pop	0	19
s19f1c2l6	saf	s19f1	s19f1c2	inter.pop	0	19
s19f1c2l7	saf	s19f1	s19f1c2	inter.pop	0	19
s19f1c2l8	saf	s19f1	s19f1c2	inter.pop	0	19
s19f1c1l1	saf	s19f1	s19f1c1	inter.pop	0	19
s19f1c1l2	saf	s19f1	s19f1c1	inter.pop	0	19
s19f1c1l3	saf	s19f1	s19f1c1	inter.pop	234	19
s19f1c1l4	saf	s19f1	s19f1c1	brother	234	19
s19f1c1l5	saf	s19f1	s19f1c1	inter.pop	234	19
s19f1c1l6	saf	s19f1	s19f1c1	brother	0	19
s19f1c1l7	saf	s19f1	s19f1c1	brother	234	19
s19f1c1l8	saf	s19f1	s19f1c1	inter.pop	0	19
s22f1c1l1	saf	s22f1	s22f1c1	brother	0	22b
s22f1c1l2	saf	s22f1	s22f1c1	brother	0	22b
s22f1c1l3	saf	s22f1	s22f1c1	inter.stat	0	22b
s22f1c1l4	saf	s22f1	s22f1c1	inter.stat	0	22b
s22f1c1l5	saf	s22f1	s22f1c1	intra.pop	0	22b
s22f1c1l6	saf	s22f1	s22f1c1	inter.pop	0	22b
s22f1c1l7	saf	s22f1	s22f1c1	inter.stat	0	22b
s22f1c1l8	saf	s22f1	s22f1c1	brother	0	22b
s22f1c1l9	saf	s22f1	s22f1c1	intra.pop	0	22b
s22f1c1l10	saf	s22f1	s22f1c1	inter.pop	0	22b
s22f1c1l11	saf	s22f1	s22f1c1	inter.stat	0	22b
s27f1c2l1	saf	s27f1	s27f1c2	intra.pop	0	27
s27f1c2l2	saf	s27f1	s27f1c2	intra.pop	234	27
s27f1c2l3	saf	s27f1	s27f1c2	intra.pop	0	27
s27f1c2l4	saf	s27f1	s27f1c2	intra.pop	234	27
s27f1c2l5	saf	s27f1	s27f1c2	intra.pop	0	27
s27f1c2l6	saf	s27f1	s27f1c2	intra.pop	0	27
s27f1c2l7	saf	s27f1	s27f1c2	intra.pop	0	27
s27f1c2l8	saf	s27f1	s27f1c2	intra.pop	0	27
s27f1c1l1	saf	s27f1	s27f1c1	inter.pop	234	27
s27f1c1l2	saf	s27f1	s27f1c1	intra.pop	0	27
s27f1c1l3	saf	s27f1	s27f1c1	inter.pop	234	27
s27f1c1l4	saf	s27f1	s27f1c1	inter.pop	0	27
s27f1c1l5	saf	s27f1	s27f1c1	intra.pop	0	27
s27f1c1l6	saf	s27f1	s27f1c1	inter.pop	234	27
s27f1c1l7	saf	s27f1	s27f1c1	inter.pop	0	27
s27f1c1l8	saf	s27f1	s27f1c1	intra.pop	0	27
s30f1c2l1	saf	s30f1	s30f1c2	inter.pop	1	30
s30f1c2l2	saf	s30f1	s30f1c2	inter.pop	1	30
s30f1c2l3	saf	s30f1	s30f1c2	inter.pop	0	30
s30f1c2l4	saf	s30f1	s30f1c2	inter.pop	1	30
s30f1c2l5	saf	s30f1	s30f1c2	inter.pop	0	30
s30f1c2l6	saf	s30f1	s30f1c2	inter.pop	0	30
s30f1c2l7	saf	s30f1	s30f1c2	inter.pop	1	30
s30f1c2l8	saf	s30f1	s30f1c2	inter.pop	1	30
s30f1c2l9	saf	s30f1	s30f1c2	inter.pop	1	30
s30f1c2l10	saf	s30f1	s30f1c2	inter.pop	0	30
s30f1c2l11	saf	s30f1	s30f1c2	inter.pop	0	30
s30f1c2l12	saf	s30f1	s30f1c2	brother	1	30
s30f1c2l13	saf	s30f1	s30f1c2	inter.pop	1	30
s30f1c2l14	saf	s30f1	s30f1c2	inter.pop	1	30
s30f1c2l15	saf	s30f1	s30f1c2	inter.pop	1	30
s30f1c2l16	saf	s30f1	s30f1c2	inter.pop	0	30
s30f1c2l17	saf	s30f1	s30f1c2	inter.pop	1	30
s32f1c2l1	saf	s32f1	s32f1c2	inter.pop	0	32
s32f1c2l2	saf	s32f1	s32f1c2	inter.pop	0	32
s32f1c2l3	saf	s32f1	s32f1c2	brother	1	32
s32f1c2l4	saf	s32f1	s32f1c2	brother	0	32
s32f1c2l5	saf	s32f1	s32f1c2	brother	1	32
s32f1c2l6	saf	s32f1	s32f1c2	brother	0	32
s32f1c2l7	saf	s32f1	s32f1c2	brother	0	32
s32f1c2l8	saf	s32f1	s32f1c2	brother	0	32
s32f1c1l1	saf	s32f1	s32f1c1	inter.pop	0	32
s32f1c1l2	saf	s32f1	s32f1c1	inter.pop	0	32
s32f1c1l3	saf	s32f1	s32f1c1	inter.pop	0	32
s32f1c1l4	saf	s32f1	s32f1c1	inter.pop	0	32
s32f1c1l5	saf	s32f1	s32f1c1	inter.pop	0	32
s32f1c1l6	saf	s32f1	s32f1c1	inter.pop	0	32
s32f1c1l7	saf	s32f1	s32f1c1	inter.pop	0	32
s32f1c1l8	saf	s32f1	s32f1c1	inter.pop	0	32
s34f1c2l1	saf	s34f1	s34f1c2	intra.pop	0	34
s34f1c2l2	saf	s34f1	s34f1c2	intra.pop	0	34
s34f1c2l3	saf	s34f1	s34f1c2	intra.pop	0	34
s34f1c2l4	saf	s34f1	s34f1c2	intra.pop	605	34
s34f1c2l5	saf	s34f1	s34f1c2	inter.stat	1	34
s34f1c2l6	saf	s34f1	s34f1c2	intra.pop	605	34
s34f1c2l7	saf	s34f1	s34f1c2	inter.stat	0	34
s34f1c2l8	saf	s34f1	s34f1c2	intra.pop	0	34
s34f1c1l1	saf	s34f1	s34f1c1	intra.pop	605	34
s34f1c1l2	saf	s34f1	s34f1c1	intra.pop	605	34
s34f1c1l3	saf	s34f1	s34f1c1	intra.pop	0	34
s34f1c1l4	saf	s34f1	s34f1c1	intra.pop	605	34
s34f1c1l5	saf	s34f1	s34f1c1	intra.pop	0	34
s34f1c1l6	saf	s34f1	s34f1c1	intra.pop	605	34
s34f1c1l7	saf	s34f1	s34f1c1	intra.pop	0	34
s34f1c1l8	saf	s34f1	s34f1c1	intra.pop	605	34
s38f1c2l1	saf	s38f1	s38f1c2	intra.pop	0	38
s38f1c2l2	saf	s38f1	s38f1c2	intra.pop	234	38
s38f1c2l3	saf	s38f1	s38f1c2	intra.pop	0	38
s38f1c2l4	saf	s38f1	s38f1c2	intra.pop	0	38
s38f1c2l5	saf	s38f1	s38f1c2	intra.pop	234	38
s38f1c2l6	saf	s38f1	s38f1c2	inter.pop	234	38
s38f1c2l7	saf	s38f1	s38f1c2	inter.pop	234	38
s38f1c2l8	saf	s38f1	s38f1c2	intra.pop	0	38
s38f1c1l1	saf	s38f1	s38f1c1	intra.pop	0	38
s38f1c1l2	saf	s38f1	s38f1c1	intra.pop	234	38
s38f1c1l3	saf	s38f1	s38f1c1	intra.pop	0	38
s38f1c1l4	saf	s38f1	s38f1c1	inter.pop	0	38
s38f1c1l5	saf	s38f1	s38f1c1	intra.pop	0	38
s38f1c1l6	saf	s38f1	s38f1c1	inter.pop	0	38
s38f1c1l7	saf	s38f1	s38f1c1	intra.pop	0	38
s38f1c1l8	saf	s38f1	s38f1c1	inter.pop	234	38
s39f1c2l1	saf	s39f1	s39f1c2	brother	605	39
s39f1c2l2	saf	s39f1	s39f1c2	intra.pop	0	39
s39f1c2l3	saf	s39f1	s39f1c2	brother	0	39
s39f1c2l4	saf	s39f1	s39f1c2	NA	0	39
s39f1c2l5	saf	s39f1	s39f1c2	brother	605	39
s39f1c2l6	saf	s39f1	s39f1c2	brother	605	39
s39f1c2l7	saf	s39f1	s39f1c2	inter.stat	605	39
s39f1c2l8	saf	s39f1	s39f1c2	brother	605	39
s39f1c1l1	saf	s39f1	s39f1c1	intra.pop	0	39
s39f1c1l2	saf	s39f1	s39f1c1	brother	0	39
s39f1c1l3	saf	s39f1	s39f1c1	brother	605	39
s39f1c1l4	saf	s39f1	s39f1c1	intra.pop	0	39
s39f1c1l5	saf	s39f1	s39f1c1	intra.pop	1	39
s39f1c1l6	saf	s39f1	s39f1c1	brother	0	39
s39f1c1l7	saf	s39f1	s39f1c1	inter.stat	0	39
s39f1c1l8	saf	s39f1	s39f1c1	brother	605	39
s40f1c1l1	saf	s40f1	s40f1c1	inter.pop	0	40
s40f1c1l2	saf	s40f1	s40f1c1	inter.pop	0	40
s40f1c1l3	saf	s40f1	s40f1c1	inter.pop	1	40
s40f1c1l4	saf	s40f1	s40f1c1	inter.pop	0	40
s40f1c1l5	saf	s40f1	s40f1c1	inter.pop	0	40
s40f1c1l6	saf	s40f1	s40f1c1	inter.pop	0	40
s40f1c1l7	saf	s40f1	s40f1c1	inter.pop	0	40
s40f1c1l8	saf	s40f1	s40f1c1	inter.pop	0	40
s40f1c1l9	saf	s40f1	s40f1c1	inter.pop	0	40
s40f1c1l10	saf	s40f1	s40f1c1	inter.pop	1	40
s40f1c1l11	saf	s40f1	s40f1c1	inter.pop	1	40
s40f1c1l12	saf	s40f1	s40f1c1	inter.pop	1	40
